# Supplementary material for: 1-Ethyl-4′-(1H-indol-3-ylcarbon­yl)-1′-methyl-2,2′′-dioxodi­spiro­[indoline-3,2′-pyrrolidine-3′,3′′-indoline]-4′-carbo­nitrile dimethyl sulfoxide monosolvate
Source: Acta Crystallogr Sect E Struct Rep Online. 2013 Jul 27;69(Pt 8):o1328–9. doi: 10.1107/S1600536813020485 (PMC3793813; doi:10.1107/S1600536813020485)
Supplement: Supplementary file 1 [file e-69-o1328-sup1.cif]

##############################################################################
#                                                                            #
# This CIF contains the data in a paper accepted for publication in          #
# Acta Crystallographica Section E. It conforms to the requirements of       #
# Notes for Authors for Acta Crystallographica Section E, and has been       #
# peer reviewed under the auspices of the IUCr Commission on Journals.       #
#                                                                            #
# Full details of the Crystallographic Information File format               #
# are given in the paper "The Crystallographic Information File (CIF):       #
# a New Standard Archive File for Crystallography" by S. R. Hall, F. H.      #
# Allen and I. D. Brown [Acta Cryst. (1991), A47, 655-685].                  #
#                                                                            #
# The current version of the core CIF dictionary is obtainable from          #
# ftp://ftp.iucr.org/pub/cif_core.dic.                                       #
#                                                                            #
# Software is freely available for graphical display of the structure(s)     #
# in this CIF. For information consult the CIF software page                 #
# http://www.iucr.org/resources/cif/software.                                #
#                                                                            #
# This file may be used for bona fide research purposes within the           #
# scientific community so long as proper attribution is given to the journal # 
# article from which it was obtained.                                        #
#                                                                            #
##############################################################################
data_global
_audit_creation_method     SHELXL-97
_journal_date_recd_electronic     2013-07-03
_journal_date_accepted     2013-07-23
_journal_name_full     'Acta Crystallographica, Section E'
_journal_year     2013
_journal_volume     69
_journal_issue      8
_journal_page_first     o1328
_journal_page_last     o1329
_journal_paper_category     QO
_journal_paper_doi     10.1107/S1600536813020485
_journal_coeditor_code     RK2408
_publ_contact_author_name     'K. Sethusankar'
_publ_contact_author_address
;
Department of Physics
RKM Vivekananda College (Autonomous)
Chennai 600 004
India
;
_publ_contact_author_email     'ksethusankar@yahoo.co.in'
_publ_contact_author_fax     '044 091 2499 3057'
_publ_contact_author_phone     '044 091 24484170'
_publ_section_title
;\
1-Ethyl-4'-(1<i>H</i>-indol-3-ylcarbonyl)-1'-methyl-2,2''-\
dioxodispiro[indoline-3,2'-pyrrolidine-3',3''-indoline]-4'-carbonitrile
dimethyl sulfoxide monosolvate
;
loop_
    _publ_author_name
    _publ_author_address
    'S. Antony Inglebert'
;
Sri Ram Engineering College
Chennai 602 024
India
;
    'Yuvaraj Arun'
;
Organic Chemistry Division
Central Leather Research Institute
Adyar
Chennai 600 020
India
;
    'K. Sethusankar'
;
Department of Physics
RKM Vivekananda College (Autonomous)
Chennai 600 004
India
;
    'Paramasivam T. Perumal'
;
Organic Chemistry Division
Central Leather Research Institute
Adyar
Chennai 600 020
India
;
data_I
_audit_creation_method     'SHELXL97'
_chemical_name_systematic
;\
1-Ethyl-4'-(1<i>H</i>-indol-3-ylcarbonyl)-1'-methyl-2,2''-\
dioxodispiro[indoline-3,2'-pyrrolidine-3',3''-indoline]-4'-carbonitrile
dimethyl sulfoxide monosolvate
;
_chemical_name_common     ?
_chemical_formula_moiety     'C31 H25 N5 O3, C2 H6 O S'
_chemical_formula_sum     'C33 H31 N5 O4 S'
_chemical_formula_iupac     'C31 H25 N5 O3, C2 H6 O S'
_chemical_formula_weight     593.70
_chemical_melting_point     ?
_symmetry_cell_setting     orthorhombic
_symmetry_space_group_name_H-M     'P b c a'
_symmetry_space_group_name_Hall     '-P 2ac 2ab'
loop_
    _symmetry_equiv_pos_as_xyz
    'x, y, z'
    '-x+1/2, -y, z+1/2'
    'x+1/2, -y+1/2, -z'
    '-x, y+1/2, -z+1/2'
    '-x, -y, -z'
    'x-1/2, y, -z-1/2'
    '-x-1/2, y-1/2, z'
    'x, -y-1/2, z-1/2'
_cell_length_a     14.078(5)
_cell_length_b     20.416(5)
_cell_length_c     20.789(5)
_cell_angle_alpha     90.000
_cell_angle_beta     90.000
_cell_angle_gamma     90.000
_cell_volume     5975(3)
_cell_formula_units_Z     8
_cell_measurement_reflns_used     5139
_cell_measurement_theta_min     2.22
_cell_measurement_theta_max     25.00
_cell_measurement_temperature     295(2)
_exptl_crystal_description     'block'
_exptl_crystal_colour     'colourless'
_exptl_crystal_size_max     0.30
_exptl_crystal_size_mid     0.20
_exptl_crystal_size_min     0.20
_exptl_crystal_density_diffrn     1.320
_exptl_crystal_density_meas     ?
_exptl_crystal_density_method     'not measured'
_exptl_crystal_F_000     2496
_exptl_absorpt_coefficient_mu     0.155
_exptl_absorpt_correction_type     multi-scan
_exptl_absorpt_process_details     '(<i>SADABS</i>; Bruker, 2008)'
_exptl_absorpt_correction_T_min     0.9549
_exptl_absorpt_correction_T_max     0.9696
_exptl_special_details     ?
_diffrn_ambient_temperature     295(2)
_diffrn_radiation_type     'MoK\a'
_diffrn_radiation_wavelength     0.71073
_diffrn_radiation_source     'fine-focus sealed tube'
_diffrn_radiation_monochromator     'graphite'
_diffrn_measurement_device_type     'Bruker Kappa APEXII CCD'
_diffrn_measurement_method     '\w and \f scans'
_diffrn_detector_area_resol_mean     ?
_diffrn_reflns_number     26724
_diffrn_reflns_av_R_equivalents     0.0352
_diffrn_reflns_av_sigmaI/netI     0.0307
_diffrn_reflns_theta_min     2.22
_diffrn_reflns_theta_max     25.00
_diffrn_reflns_theta_full     25.00
_diffrn_measured_fraction_theta_max     0.976
_diffrn_measured_fraction_theta_full     0.976
_diffrn_reflns_limit_h_min     -16
_diffrn_reflns_limit_h_max     15
_diffrn_reflns_limit_k_min     -16
_diffrn_reflns_limit_k_max     24
_diffrn_reflns_limit_l_min     -24
_diffrn_reflns_limit_l_max     24
_diffrn_standards_number     ?
_diffrn_standards_interval_count     ?
_diffrn_standards_interval_time     ?
_diffrn_standards_decay_%     0
_refine_special_details
;
 Refinement of <i>F</i>^2^ against ALL reflections. The weighted
 <i>R</i>-factor <i>wR</i> and goodness of fit <i>S</i> are based on
 <i>F</i>^2^, conventional <i>R</i>-factors <i>R</i> are based on <i>F</i>,
 with <i>F</i> set to zero for negative <i>F</i>^2^. The threshold expression
 of <i>F</i>^2^ > \s(<i>F</i>^2^) is used only for calculating
 <i>R</i>-factors(gt) <i>etc</i>. and is not relevant to the choice of
 reflections for refinement. <i>R</i>-factors based on <i>F</i>^2^ are
 statistically about twice as large as those based on <i>F</i>, and
 <i>R</i>-factors based on ALL data will be even larger.
;
_reflns_number_total     5139
_reflns_number_gt     3447
_reflns_threshold_expression     I>2\s(I)
_refine_ls_structure_factor_coef     Fsqd
_refine_ls_matrix_type     full
_refine_ls_R_factor_all     0.0733
_refine_ls_R_factor_gt     0.0415
_refine_ls_wR_factor_gt     0.0971
_refine_ls_wR_factor_ref     0.1195
_refine_ls_goodness_of_fit_ref     1.032
_refine_ls_restrained_S_all     1.037
_refine_ls_number_reflns     5139
_refine_ls_number_parameters     431
_refine_ls_number_restraints     48
_refine_ls_hydrogen_treatment     mixed
_refine_ls_weighting_scheme     calc
_refine_ls_weighting_details
         'calc w=1/[\s^2^(Fo^2^)+(0.0509P)^2^+2.1171P] where P=(Fo^2^+2Fc^2^)/3'
_atom_sites_solution_hydrogens     geom
_atom_sites_solution_primary     direct
_atom_sites_solution_secondary     difmap
_refine_ls_shift/su_max     0.000
_refine_ls_shift/su_mean     0.000
_refine_diff_density_max     0.252
_refine_diff_density_min     -0.274
_refine_ls_extinction_method     '<i>SHELXL97</i> (Sheldrick, 2008)'
_refine_ls_extinction_coef     0.0015(2)
_refine_ls_extinction_expression
                                  'Fc^*^=kFc[1+0.001xFc^2^\l^3^/sin(2\q)]^-1/4^'
loop_
    _atom_type_symbol
    _atom_type_description
    _atom_type_scat_dispersion_real
    _atom_type_scat_dispersion_imag
    _atom_type_scat_source
    'C' 'C' 0.0033 0.0016
                         'International Tables Vol C Tables 4.2.6.8 and 6.1.1.4'
    'H' 'H' 0.0000 0.0000
                         'International Tables Vol C Tables 4.2.6.8 and 6.1.1.4'
    'N' 'N' 0.0061 0.0033
                         'International Tables Vol C Tables 4.2.6.8 and 6.1.1.4'
    'O' 'O' 0.0106 0.0060
                         'International Tables Vol C Tables 4.2.6.8 and 6.1.1.4'
    'S' 'S' 0.1246 0.1234
                         'International Tables Vol C Tables 4.2.6.8 and 6.1.1.4'
_computing_data_collection     '<i>APEX2</i> (Bruker, 2008)'
_computing_cell_refinement     '<i>SAINT</i> (Bruker, 2008)'
_computing_data_reduction     '<i>SAINT</i> (Bruker, 2008)'
_computing_structure_solution     '<i>SHELXS97</i> (Sheldrick, 2008)'
_computing_structure_refinement     '<i>SHELXL97</i> (Sheldrick, 2008)'
_computing_molecular_graphics
;
<i>ORTEP-3 for Windows</i> (Farrugia, 2012) and
<i>Mercury</i> (Macrae <i>et al.</i>, 2008)
;
_computing_publication_material
;
<i>SHELXL97</i> (Sheldrick, 2008) and <i>PLATON</i> (Spek, 2009)
;
loop_
    _atom_site_type_symbol
    _atom_site_label
    _atom_site_fract_x
    _atom_site_fract_y
    _atom_site_fract_z
    _atom_site_U_iso_or_equiv
    _atom_site_adp_type
    _atom_site_calc_flag
    _atom_site_refinement_flags
    _atom_site_occupancy
    _atom_site_symmetry_multiplicity
    _atom_site_disorder_assembly
    _atom_site_disorder_group
    C C1 0.65192(17) 0.06281(11) 0.33748(10) 0.0472(6) Uani d . 1 1 . .
    C C2 0.5854(2) 0.02329(12) 0.36920(13) 0.0661(7) Uani d . 1 1 . .
    H H2 0.5206 0.0308 0.3648 0.079 Uiso calc R 1 1 . .
    C C3 0.6188(3) -0.02699(14) 0.40713(16) 0.0868(10) Uani d . 1 1 . .
    H H3 0.5754 -0.0536 0.4285 0.104 Uiso calc R 1 1 . .
    C C4 0.7148(3) -0.03925(14) 0.41453(15) 0.0853(10) Uani d . 1 1 . .
    H H4 0.7341 -0.0740 0.4403 0.102 Uiso calc R 1 1 . .
    C C5 0.7820(2) -0.00148(13) 0.38480(13) 0.0683(8) Uani d . 1 1 . .
    H H5 0.8466 -0.0095 0.3898 0.082 Uiso calc R 1 1 . .
    C C6 0.74840(18) 0.04948(11) 0.34678(10) 0.0501(6) Uani d . 1 1 . .
    C C7 0.73904(17) 0.13393(11) 0.27982(10) 0.0482(6) Uani d . 1 1 . .
    H H7 0.7573 0.1679 0.2527 0.058 Uiso calc R 1 1 . .
    C C8 0.64624(16) 0.11757(10) 0.29381(10) 0.0434(5) Uani d . 1 1 . .
    C C9 0.55927(17) 0.14783(11) 0.27187(10) 0.0470(6) Uani d . 1 1 . .
    C C10 0.56313(15) 0.20484(10) 0.22079(10) 0.0407(5) Uani d . 1 1 . .
    C C11 0.62745(17) 0.25514(11) 0.24702(11) 0.0468(6) Uani d . 1 1 . .
    C C12 0.46423(16) 0.23568(11) 0.20902(11) 0.0503(6) Uani d . 1 1 . .
    H H12A 0.4175 0.2166 0.2378 0.060 Uiso calc R 1 1 . .
    H H12B 0.4663 0.2826 0.2163 0.060 Uiso calc R 1 1 . .
    C C13 0.52858(15) 0.21989(10) 0.10596(10) 0.0399(5) Uani d . 1 1 . .
    C C14 0.59516(14) 0.18003(9) 0.15212(10) 0.0374(5) Uani d . 1 1 . .
    C C15 0.36806(17) 0.26636(12) 0.11622(13) 0.0619(7) Uani d . 1 1 . .
    H H15A 0.3895 0.3107 0.1210 0.093 Uiso calc R 1 1 . .
    H H15B 0.3096 0.2606 0.1393 0.093 Uiso calc R 1 1 . .
    H H15C 0.3580 0.2571 0.0715 0.093 Uiso calc R 1 1 . .
    C C16 0.57207(16) 0.10561(10) 0.14492(10) 0.0413(5) Uani d . 1 1 . .
    C C17 0.69758(15) 0.18221(10) 0.13168(9) 0.0382(5) Uani d . 1 1 . .
    C C18 0.72407(15) 0.12012(11) 0.11078(10) 0.0433(5) Uani d . 1 1 . .
    C C19 0.81171(18) 0.10731(13) 0.08455(12) 0.0598(7) Uani d . 1 1 . .
    H H19 0.8281 0.0655 0.0707 0.072 Uiso calc R 1 1 . .
    C C20 0.87455(19) 0.15900(15) 0.07958(13) 0.0695(8) Uani d . 1 1 . .
    H H20 0.9344 0.1519 0.0619 0.083 Uiso calc R 1 1 . .
    C C21 0.85034(17) 0.22058(14) 0.10016(13) 0.0617(7) Uani d . 1 1 . .
    H H21 0.8940 0.2545 0.0964 0.074 Uiso calc R 1 1 . .
    C C22 0.76217(16) 0.23289(12) 0.12629(10) 0.0482(6) Uani d . 1 1 . .
    H H22 0.7463 0.2748 0.1401 0.058 Uiso calc R 1 1 . .
    C C23 0.57066(16) 0.28945(11) 0.09338(11) 0.0461(5) Uani d . 1 1 . .
    C C24 0.57243(16) 0.23597(11) -0.00259(11) 0.0480(6) Uani d . 1 1 . .
    C C25 0.52630(15) 0.19253(11) 0.03842(10) 0.0426(5) Uani d . 1 1 . .
    C C26 0.49175(17) 0.13434(12) 0.01454(12) 0.0536(6) Uani d . 1 1 . .
    H H26 0.4580 0.1057 0.0408 0.064 Uiso calc R 1 1 . .
    C C27 0.5084(2) 0.11921(15) -0.05004(13) 0.0680(8) Uani d . 1 1 . .
    H H27 0.4859 0.0801 -0.0671 0.082 Uiso calc R 1 1 . .
    C C28 0.5577(2) 0.16173(16) -0.08827(13) 0.0713(8) Uani d . 1 1 . .
    H H28 0.5699 0.1502 -0.1308 0.086 Uiso calc R 1 1 . .
    C C29 0.58995(18) 0.22098(14) -0.06587(12) 0.0632(7) Uani d . 1 1 . .
    H H29 0.6224 0.2499 -0.0926 0.076 Uiso calc R 1 1 . .
    C C30 0.6331(2) 0.35405(14) 0.00144(14) 0.0722(8) Uani d . 1 1 . .
    H H30A 0.6172 0.3909 0.0288 0.087 Uiso calc R 1 1 . .
    H H30B 0.6025 0.3609 -0.0398 0.087 Uiso calc R 1 1 . .
    C C31 0.7364(2) 0.35289(15) -0.00822(14) 0.0824(9) Uani d . 1 1 . .
    H H31A 0.7673 0.3436 0.0319 0.124 Uiso calc R 1 1 . .
    H H31B 0.7571 0.3947 -0.0239 0.124 Uiso calc R 1 1 . .
    H H31C 0.7523 0.3196 -0.0390 0.124 Uiso calc R 1 1 . .
    C C32 0.8172(3) -0.05035(18) 0.2089(2) 0.0967(14) Uani d PU 0.871(4) 1 A 1
    H H32A 0.8741 -0.0559 0.1840 0.145 Uiso calc PR 0.871(4) 1 A 1
    H H32B 0.8265 -0.0684 0.2511 0.145 Uiso calc PR 0.871(4) 1 A 1
    H H32C 0.8028 -0.0045 0.2125 0.145 Uiso calc PR 0.871(4) 1 A 1
    C C33 0.6338(4) -0.0748(3) 0.2305(3) 0.1150(16) Uani d PU 0.871(4) 1 A 1
    H H33A 0.6239 -0.0284 0.2338 0.173 Uiso calc PR 0.871(4) 1 A 1
    H H33B 0.6547 -0.0916 0.2712 0.173 Uiso calc PR 0.871(4) 1 A 1
    H H33C 0.5753 -0.0957 0.2185 0.173 Uiso calc PR 0.871(4) 1 A 1
    S S1 0.72223(14) -0.09108(5) 0.17075(6) 0.0784(5) Uani d PU 0.871(4) 1 A 1
    C C32' 0.735(3) -0.0416(12) 0.2131(13) 0.098(3) Uani d PU 0.129(4) 1 A 2
    H H32D 0.7569 -0.0172 0.1765 0.147 Uiso calc PR 0.129(4) 1 A 2
    H H32E 0.7884 -0.0607 0.2349 0.147 Uiso calc PR 0.129(4) 1 A 2
    H H32F 0.7021 -0.0127 0.2420 0.147 Uiso calc PR 0.129(4) 1 A 2
    C C33' 0.569(3) -0.0689(17) 0.2306(18) 0.109(4) Uani d PU 0.129(4) 1 A 2
    H H33D 0.5729 -0.0220 0.2331 0.164 Uiso calc PR 0.129(4) 1 A 2
    H H33E 0.5681 -0.0870 0.2732 0.164 Uiso calc PR 0.129(4) 1 A 2
    H H33F 0.5117 -0.0810 0.2084 0.164 Uiso calc PR 0.129(4) 1 A 2
    S S1' 0.6645(11) -0.0983(4) 0.1898(6) 0.101(2) Uani d PU 0.129(4) 1 A 2
    N N1 0.79922(17) 0.09409(9) 0.31071(10) 0.0512(5) Uani d . 1 1 . .
    N N2 0.67536(17) 0.29310(10) 0.27061(10) 0.0656(6) Uani d . 1 1 . .
    N N3 0.43995(12) 0.22165(8) 0.14198(9) 0.0441(5) Uani d . 1 1 . .
    N N4 0.64895(14) 0.07659(10) 0.11969(9) 0.0475(5) Uani d . 1 1 . .
    N N5 0.59495(13) 0.29407(9) 0.03049(9) 0.0506(5) Uani d . 1 1 . .
    O O1 0.48161(12) 0.13018(9) 0.29122(9) 0.0708(5) Uani d . 1 1 . .
    O O2 0.49819(11) 0.07829(7) 0.15947(8) 0.0540(4) Uani d . 1 1 . .
    O O3 0.57737(12) 0.33293(7) 0.13313(8) 0.0601(5) Uani d . 1 1 . .
    O O4 0.69303(17) -0.05270(9) 0.11415(10) 0.0955(7) Uani d . 1 1 . .
    H H1A 0.8589(18) 0.0966(11) 0.3091(12) 0.054(8) Uiso d . 1 1 . .
    H H4A 0.6529(17) 0.0356(13) 0.1161(12) 0.062(8) Uiso d . 1 1 . .
loop_
    _atom_site_aniso_label
    _atom_site_aniso_U_11
    _atom_site_aniso_U_22
    _atom_site_aniso_U_33
    _atom_site_aniso_U_12
    _atom_site_aniso_U_13
    _atom_site_aniso_U_23
    C1 0.0615(16) 0.0409(12) 0.0393(12) -0.0039(11) 0.0042(11) -0.0048(10)
    C2 0.077(2) 0.0549(15) 0.0662(17) -0.0057(14) 0.0170(14) 0.0055(13)
    C3 0.113(3) 0.0589(18) 0.088(2) -0.0037(18) 0.029(2) 0.0228(16)
    C4 0.122(3) 0.0550(17) 0.079(2) 0.0146(18) 0.009(2) 0.0199(15)
    C5 0.085(2) 0.0548(16) 0.0655(17) 0.0089(15) -0.0058(15) 0.0032(13)
    C6 0.0648(17) 0.0405(13) 0.0448(13) -0.0022(11) -0.0040(12) -0.0036(10)
    C7 0.0530(15) 0.0473(13) 0.0444(13) -0.0065(11) -0.0049(11) 0.0037(10)
    C8 0.0472(15) 0.0441(12) 0.0389(12) -0.0044(11) 0.0013(10) -0.0014(10)
    C9 0.0485(15) 0.0509(13) 0.0418(13) -0.0049(11) 0.0087(11) -0.0026(10)
    C10 0.0398(13) 0.0415(12) 0.0408(12) 0.0001(10) 0.0053(9) -0.0028(9)
    C11 0.0543(16) 0.0471(13) 0.0389(12) 0.0006(12) 0.0039(11) -0.0016(10)
    C12 0.0481(15) 0.0512(14) 0.0515(14) 0.0070(11) 0.0088(11) -0.0056(11)
    C13 0.0345(12) 0.0399(12) 0.0451(12) 0.0002(9) 0.0026(9) 0.0006(9)
    C14 0.0343(12) 0.0373(11) 0.0405(12) -0.0001(9) 0.0042(9) -0.0016(9)
    C15 0.0467(16) 0.0659(16) 0.0732(18) 0.0148(12) -0.0017(13) 0.0018(13)
    C16 0.0412(14) 0.0379(11) 0.0449(13) 0.0015(10) 0.0005(10) -0.0003(10)
    C17 0.0364(13) 0.0438(12) 0.0344(11) 0.0027(10) -0.0006(9) 0.0008(9)
    C18 0.0385(14) 0.0508(13) 0.0405(12) 0.0051(11) -0.0012(10) -0.0010(10)
    C19 0.0507(17) 0.0676(17) 0.0611(16) 0.0177(13) 0.0089(12) -0.0044(13)
    C20 0.0408(16) 0.095(2) 0.0724(18) 0.0072(15) 0.0150(13) 0.0071(16)
    C21 0.0399(15) 0.0752(18) 0.0701(17) -0.0080(13) 0.0053(13) 0.0116(15)
    C22 0.0421(14) 0.0542(14) 0.0483(13) -0.0060(11) -0.0020(11) 0.0037(11)
    C23 0.0412(14) 0.0433(13) 0.0539(14) 0.0019(10) -0.0023(11) 0.0040(11)
    C24 0.0385(14) 0.0616(15) 0.0438(13) 0.0058(11) -0.0035(10) 0.0041(11)
    C25 0.0349(13) 0.0492(13) 0.0439(12) 0.0052(10) -0.0032(10) -0.0029(10)
    C26 0.0485(15) 0.0563(15) 0.0562(15) 0.0023(11) -0.0063(11) -0.0068(12)
    C27 0.0685(19) 0.0746(19) 0.0609(18) 0.0085(15) -0.0121(14) -0.0219(15)
    C28 0.0685(19) 0.100(2) 0.0459(15) 0.0131(17) -0.0011(14) -0.0111(16)
    C29 0.0514(16) 0.090(2) 0.0482(15) 0.0054(14) 0.0008(12) 0.0055(14)
    C30 0.068(2) 0.0710(18) 0.0780(19) -0.0083(14) 0.0082(15) 0.0260(15)
    C31 0.075(2) 0.090(2) 0.082(2) -0.0139(17) 0.0022(16) 0.0151(17)
    C32 0.122(4) 0.069(2) 0.099(3) 0.013(2) -0.021(3) -0.023(2)
    C33 0.141(4) 0.100(3) 0.104(3) -0.005(3) 0.031(4) -0.025(3)
    S1 0.1168(12) 0.0372(5) 0.0811(7) 0.0140(6) -0.0054(7) -0.0141(4)
    C32' 0.130(6) 0.070(5) 0.094(5) 0.000(5) 0.010(5) -0.030(5)
    C33' 0.131(8) 0.086(7) 0.111(7) 0.001(8) 0.019(8) -0.017(7)
    S1' 0.125(5) 0.072(4) 0.107(5) 0.004(4) 0.006(5) -0.020(4)
    N1 0.0474(14) 0.0503(12) 0.0558(13) -0.0038(10) -0.0075(11) 0.0002(9)
    N2 0.0839(17) 0.0565(13) 0.0565(13) -0.0127(12) -0.0081(11) -0.0086(11)
    N3 0.0367(11) 0.0452(10) 0.0505(11) 0.0051(8) 0.0016(8) -0.0018(8)
    N4 0.0482(13) 0.0377(11) 0.0565(12) 0.0047(10) 0.0022(9) -0.0080(9)
    N5 0.0497(12) 0.0499(11) 0.0523(12) -0.0026(9) 0.0026(9) 0.0098(9)
    O1 0.0512(11) 0.0866(13) 0.0746(12) -0.0016(9) 0.0207(9) 0.0231(10)
    O2 0.0473(10) 0.0415(9) 0.0732(11) -0.0066(7) 0.0078(8) 0.0011(8)
    O3 0.0705(12) 0.0417(9) 0.0683(11) -0.0048(8) 0.0002(9) -0.0053(8)
    O4 0.145(2) 0.0573(12) 0.0838(15) 0.0281(12) -0.0163(13) -0.0165(11)
_geom_special_details
;
 All s.u.'s (except the s.u. in the dihedral angle between two l.s. planes)
 are estimated using the full covariance matrix. The cell s.u.'s are taken
 into account individually in the estimation of s.u.'s in distances, angles
 and torsion angles; correlations between s.u.'s in cell parameters are only
 used when they are defined by crystal symmetry. An approximate (isotropic)
 treatment of cell s.u.'s is used for estimating s.u.'s involving l.s. planes.
;
loop_
    _geom_bond_atom_site_label_1
    _geom_bond_atom_site_label_2
    _geom_bond_site_symmetry_2
    _geom_bond_distance
    _geom_bond_publ_flag
    C1 C6 . 1.399(3) ?
    C1 C2 . 1.401(3) ?
    C1 C8 . 1.442(3) ?
    C2 C3 . 1.377(4) ?
    C2 H2 . 0.9300 ?
    C3 C4 . 1.383(5) ?
    C3 H3 . 0.9300 ?
    C4 C5 . 1.368(4) ?
    C4 H4 . 0.9300 ?
    C5 C6 . 1.389(3) ?
    C5 H5 . 0.9300 ?
    C6 N1 . 1.380(3) ?
    C7 N1 . 1.339(3) ?
    C7 C8 . 1.379(3) ?
    C7 H7 . 0.9300 ?
    C8 C9 . 1.445(3) ?
    C9 O1 . 1.219(3) ?
    C9 C10 . 1.577(3) ?
    C10 C11 . 1.474(3) ?
    C10 C12 . 1.547(3) ?
    C10 C14 . 1.580(3) ?
    C11 N2 . 1.138(3) ?
    C12 N3 . 1.463(3) ?
    C12 H12A . 0.9700 ?
    C12 H12B . 0.9700 ?
    C13 N3 . 1.456(3) ?
    C13 C25 . 1.512(3) ?
    C13 C23 . 1.561(3) ?
    C13 C14 . 1.569(3) ?
    C14 C17 . 1.504(3) ?
    C14 C16 . 1.561(3) ?
    C15 N3 . 1.464(3) ?
    C15 H15A . 0.9600 ?
    C15 H15B . 0.9600 ?
    C15 H15C . 0.9600 ?
    C16 O2 . 1.218(2) ?
    C16 N4 . 1.341(3) ?
    C17 C22 . 1.382(3) ?
    C17 C18 . 1.391(3) ?
    C18 C19 . 1.374(3) ?
    C18 N4 . 1.394(3) ?
    C19 C20 . 1.381(4) ?
    C19 H19 . 0.9300 ?
    C20 C21 . 1.371(4) ?
    C20 H20 . 0.9300 ?
    C21 C22 . 1.378(3) ?
    C21 H21 . 0.9300 ?
    C22 H22 . 0.9300 ?
    C23 O3 . 1.216(3) ?
    C23 N5 . 1.355(3) ?
    C24 C29 . 1.373(3) ?
    C24 C25 . 1.391(3) ?
    C24 N5 . 1.407(3) ?
    C25 C26 . 1.376(3) ?
    C26 C27 . 1.397(3) ?
    C26 H26 . 0.9300 ?
    C27 C28 . 1.366(4) ?
    C27 H27 . 0.9300 ?
    C28 C29 . 1.373(4) ?
    C28 H28 . 0.9300 ?
    C29 H29 . 0.9300 ?
    C30 N5 . 1.467(3) ?
    C30 C31 . 1.468(4) ?
    C30 H30A . 0.9700 ?
    C30 H30B . 0.9700 ?
    C31 H31A . 0.9600 ?
    C31 H31B . 0.9600 ?
    C31 H31C . 0.9600 ?
    C32 S1 . 1.764(4) ?
    C32 H32A . 0.9600 ?
    C32 H32B . 0.9600 ?
    C32 H32C . 0.9600 ?
    C33 S1 . 1.790(5) ?
    C33 H33A . 0.9600 ?
    C33 H33B . 0.9600 ?
    C33 H33C . 0.9600 ?
    S1 O4 . 1.472(2) ?
    C32' S1' . 1.60(3) ?
    C32' H32D . 0.9600 ?
    C32' H32E . 0.9600 ?
    C32' H32F . 0.9600 ?
    C33' S1' . 1.70(3) ?
    C33' H33D . 0.9600 ?
    C33' H33E . 0.9600 ?
    C33' H33F . 0.9600 ?
    S1' O4 . 1.871(14) ?
    N1 H1A . 0.84(2) ?
    N4 H4A . 0.84(3) ?
loop_
    _geom_angle_atom_site_label_1
    _geom_angle_atom_site_label_2
    _geom_angle_atom_site_label_3
    _geom_angle_site_symmetry_1
    _geom_angle_site_symmetry_3
    _geom_angle
    _geom_angle_publ_flag
    C6 C1 C2 . . 118.1(2) ?
    C6 C1 C8 . . 107.0(2) ?
    C2 C1 C8 . . 134.9(2) ?
    C3 C2 C1 . . 118.1(3) ?
    C3 C2 H2 . . 120.9 ?
    C1 C2 H2 . . 120.9 ?
    C2 C3 C4 . . 122.1(3) ?
    C2 C3 H3 . . 118.9 ?
    C4 C3 H3 . . 118.9 ?
    C5 C4 C3 . . 121.5(3) ?
    C5 C4 H4 . . 119.2 ?
    C3 C4 H4 . . 119.2 ?
    C4 C5 C6 . . 116.4(3) ?
    C4 C5 H5 . . 121.8 ?
    C6 C5 H5 . . 121.8 ?
    N1 C6 C5 . . 128.8(3) ?
    N1 C6 C1 . . 107.4(2) ?
    C5 C6 C1 . . 123.7(2) ?
    N1 C7 C8 . . 110.6(2) ?
    N1 C7 H7 . . 124.7 ?
    C8 C7 H7 . . 124.7 ?
    C7 C8 C1 . . 105.5(2) ?
    C7 C8 C9 . . 129.2(2) ?
    C1 C8 C9 . . 125.2(2) ?
    O1 C9 C8 . . 121.9(2) ?
    O1 C9 C10 . . 118.1(2) ?
    C8 C9 C10 . . 119.94(19) ?
    C11 C10 C12 . . 109.13(18) ?
    C11 C10 C9 . . 106.63(17) ?
    C12 C10 C9 . . 112.08(17) ?
    C11 C10 C14 . . 112.47(17) ?
    C12 C10 C14 . . 104.15(16) ?
    C9 C10 C14 . . 112.44(16) ?
    N2 C11 C10 . . 176.2(2) ?
    N3 C12 C10 . . 106.32(17) ?
    N3 C12 H12A . . 110.5 ?
    C10 C12 H12A . . 110.5 ?
    N3 C12 H12B . . 110.5 ?
    C10 C12 H12B . . 110.5 ?
    H12A C12 H12B . . 108.7 ?
    N3 C13 C25 . . 117.96(18) ?
    N3 C13 C23 . . 112.90(17) ?
    C25 C13 C23 . . 100.88(17) ?
    N3 C13 C14 . . 102.13(16) ?
    C25 C13 C14 . . 112.90(16) ?
    C23 C13 C14 . . 110.34(17) ?
    C17 C14 C16 . . 101.62(16) ?
    C17 C14 C13 . . 112.62(17) ?
    C16 C14 C13 . . 108.76(16) ?
    C17 C14 C10 . . 121.29(17) ?
    C16 C14 C10 . . 109.83(16) ?
    C13 C14 C10 . . 102.46(15) ?
    N3 C15 H15A . . 109.5 ?
    N3 C15 H15B . . 109.5 ?
    H15A C15 H15B . . 109.5 ?
    N3 C15 H15C . . 109.5 ?
    H15A C15 H15C . . 109.5 ?
    H15B C15 H15C . . 109.5 ?
    O2 C16 N4 . . 125.7(2) ?
    O2 C16 C14 . . 126.84(19) ?
    N4 C16 C14 . . 107.43(19) ?
    C22 C17 C18 . . 118.7(2) ?
    C22 C17 C14 . . 132.5(2) ?
    C18 C17 C14 . . 108.56(18) ?
    C19 C18 C17 . . 122.6(2) ?
    C19 C18 N4 . . 127.8(2) ?
    C17 C18 N4 . . 109.64(19) ?
    C18 C19 C20 . . 117.4(2) ?
    C18 C19 H19 . . 121.3 ?
    C20 C19 H19 . . 121.3 ?
    C21 C20 C19 . . 121.2(2) ?
    C21 C20 H20 . . 119.4 ?
    C19 C20 H20 . . 119.4 ?
    C20 C21 C22 . . 120.9(2) ?
    C20 C21 H21 . . 119.5 ?
    C22 C21 H21 . . 119.5 ?
    C21 C22 C17 . . 119.2(2) ?
    C21 C22 H22 . . 120.4 ?
    C17 C22 H22 . . 120.4 ?
    O3 C23 N5 . . 125.8(2) ?
    O3 C23 C13 . . 125.4(2) ?
    N5 C23 C13 . . 108.72(19) ?
    C29 C24 C25 . . 121.9(2) ?
    C29 C24 N5 . . 128.0(2) ?
    C25 C24 N5 . . 110.06(19) ?
    C26 C25 C24 . . 119.6(2) ?
    C26 C25 C13 . . 131.4(2) ?
    C24 C25 C13 . . 108.89(19) ?
    C25 C26 C27 . . 118.5(2) ?
    C25 C26 H26 . . 120.7 ?
    C27 C26 H26 . . 120.7 ?
    C28 C27 C26 . . 120.3(3) ?
    C28 C27 H27 . . 119.9 ?
    C26 C27 H27 . . 119.9 ?
    C27 C28 C29 . . 122.0(3) ?
    C27 C28 H28 . . 119.0 ?
    C29 C28 H28 . . 119.0 ?
    C24 C29 C28 . . 117.5(3) ?
    C24 C29 H29 . . 121.2 ?
    C28 C29 H29 . . 121.2 ?
    N5 C30 C31 . . 113.9(2) ?
    N5 C30 H30A . . 108.8 ?
    C31 C30 H30A . . 108.8 ?
    N5 C30 H30B . . 108.8 ?
    C31 C30 H30B . . 108.8 ?
    H30A C30 H30B . . 107.7 ?
    C30 C31 H31A . . 109.5 ?
    C30 C31 H31B . . 109.5 ?
    H31A C31 H31B . . 109.5 ?
    C30 C31 H31C . . 109.5 ?
    H31A C31 H31C . . 109.5 ?
    H31B C31 H31C . . 109.5 ?
    O4 S1 C32 . . 108.70(19) ?
    O4 S1 C33 . . 105.2(2) ?
    C32 S1 C33 . . 97.3(2) ?
    S1' C32' H32D . . 109.5 ?
    S1' C32' H32E . . 109.5 ?
    H32D C32' H32E . . 109.5 ?
    S1' C32' H32F . . 109.5 ?
    H32D C32' H32F . . 109.5 ?
    H32E C32' H32F . . 109.5 ?
    S1' C33' H33D . . 109.5 ?
    S1' C33' H33E . . 109.5 ?
    H33D C33' H33E . . 109.5 ?
    S1' C33' H33F . . 109.5 ?
    H33D C33' H33F . . 109.5 ?
    H33E C33' H33F . . 109.5 ?
    C32' S1' C33' . . 94.8(17) ?
    C32' S1' O4 . . 76.2(12) ?
    C33' S1' O4 . . 114.4(14) ?
    C7 N1 C6 . . 109.5(2) ?
    C7 N1 H1A . . 125.1(17) ?
    C6 N1 H1A . . 125.3(17) ?
    C13 N3 C12 . . 107.13(17) ?
    C13 N3 C15 . . 114.81(18) ?
    C12 N3 C15 . . 112.82(18) ?
    C16 N4 C18 . . 112.51(19) ?
    C16 N4 H4A . . 121.9(17) ?
    C18 N4 H4A . . 124.8(17) ?
    C23 N5 C24 . . 110.86(19) ?
    C23 N5 C30 . . 123.2(2) ?
    C24 N5 C30 . . 125.8(2) ?
loop_
    _geom_torsion_atom_site_label_1
    _geom_torsion_atom_site_label_2
    _geom_torsion_atom_site_label_3
    _geom_torsion_atom_site_label_4
    _geom_torsion_site_symmetry_1
    _geom_torsion_site_symmetry_2
    _geom_torsion_site_symmetry_3
    _geom_torsion_site_symmetry_4
    _geom_torsion
    _geom_torsion_publ_flag
    C6 C1 C2 C3 . . . . -0.8(4) ?
    C8 C1 C2 C3 . . . . 178.4(3) ?
    C1 C2 C3 C4 . . . . 0.0(4) ?
    C2 C3 C4 C5 . . . . 0.6(5) ?
    C3 C4 C5 C6 . . . . -0.2(4) ?
    C4 C5 C6 N1 . . . . -178.7(2) ?
    C4 C5 C6 C1 . . . . -0.7(4) ?
    C2 C1 C6 N1 . . . . 179.6(2) ?
    C8 C1 C6 N1 . . . . 0.2(2) ?
    C2 C1 C6 C5 . . . . 1.2(3) ?
    C8 C1 C6 C5 . . . . -178.2(2) ?
    N1 C7 C8 C1 . . . . 0.2(2) ?
    N1 C7 C8 C9 . . . . 179.1(2) ?
    C6 C1 C8 C7 . . . . -0.3(2) ?
    C2 C1 C8 C7 . . . . -179.5(3) ?
    C6 C1 C8 C9 . . . . -179.2(2) ?
    C2 C1 C8 C9 . . . . 1.5(4) ?
    C7 C8 C9 O1 . . . . -175.8(2) ?
    C1 C8 C9 O1 . . . . 2.8(3) ?
    C7 C8 C9 C10 . . . . 5.0(3) ?
    C1 C8 C9 C10 . . . . -176.37(19) ?
    O1 C9 C10 C11 . . . . 126.3(2) ?
    C8 C9 C10 C11 . . . . -54.5(2) ?
    O1 C9 C10 C12 . . . . 6.9(3) ?
    C8 C9 C10 C12 . . . . -173.86(18) ?
    O1 C9 C10 C14 . . . . -110.0(2) ?
    C8 C9 C10 C14 . . . . 69.2(2) ?
    C11 C10 C12 N3 . . . . 126.58(19) ?
    C9 C10 C12 N3 . . . . -115.54(19) ?
    C14 C10 C12 N3 . . . . 6.3(2) ?
    N3 C13 C14 C17 . . . . -168.92(16) ?
    C25 C13 C14 C17 . . . . 63.4(2) ?
    C23 C13 C14 C17 . . . . -48.6(2) ?
    N3 C13 C14 C16 . . . . 79.25(19) ?
    C25 C13 C14 C16 . . . . -48.4(2) ?
    C23 C13 C14 C16 . . . . -160.48(17) ?
    N3 C13 C14 C10 . . . . -36.98(18) ?
    C25 C13 C14 C10 . . . . -164.67(17) ?
    C23 C13 C14 C10 . . . . 83.29(19) ?
    C11 C10 C14 C17 . . . . 27.0(3) ?
    C12 C10 C14 C17 . . . . 145.03(19) ?
    C9 C10 C14 C17 . . . . -93.4(2) ?
    C11 C10 C14 C16 . . . . 145.00(18) ?
    C12 C10 C14 C16 . . . . -96.96(19) ?
    C9 C10 C14 C16 . . . . 24.6(2) ?
    C11 C10 C14 C13 . . . . -99.54(19) ?
    C12 C10 C14 C13 . . . . 18.50(19) ?
    C9 C10 C14 C13 . . . . 140.06(17) ?
    C17 C14 C16 O2 . . . . 175.5(2) ?
    C13 C14 C16 O2 . . . . -65.6(3) ?
    C10 C14 C16 O2 . . . . 45.8(3) ?
    C17 C14 C16 N4 . . . . -4.4(2) ?
    C13 C14 C16 N4 . . . . 114.59(19) ?
    C10 C14 C16 N4 . . . . -134.02(18) ?
    C16 C14 C17 C22 . . . . 179.6(2) ?
    C13 C14 C17 C22 . . . . 63.4(3) ?
    C10 C14 C17 C22 . . . . -58.4(3) ?
    C16 C14 C17 C18 . . . . 4.8(2) ?
    C13 C14 C17 C18 . . . . -111.40(19) ?
    C10 C14 C17 C18 . . . . 126.82(19) ?
    C22 C17 C18 C19 . . . . -0.5(3) ?
    C14 C17 C18 C19 . . . . 175.1(2) ?
    C22 C17 C18 N4 . . . . -179.31(19) ?
    C14 C17 C18 N4 . . . . -3.7(2) ?
    C17 C18 C19 C20 . . . . 0.2(4) ?
    N4 C18 C19 C20 . . . . 178.8(2) ?
    C18 C19 C20 C21 . . . . 0.1(4) ?
    C19 C20 C21 C22 . . . . -0.3(4) ?
    C20 C21 C22 C17 . . . . 0.0(4) ?
    C18 C17 C22 C21 . . . . 0.4(3) ?
    C14 C17 C22 C21 . . . . -174.0(2) ?
    N3 C13 C23 O3 . . . . 45.5(3) ?
    C25 C13 C23 O3 . . . . 172.3(2) ?
    C14 C13 C23 O3 . . . . -68.1(3) ?
    N3 C13 C23 N5 . . . . -132.22(19) ?
    C25 C13 C23 N5 . . . . -5.4(2) ?
    C14 C13 C23 N5 . . . . 114.21(19) ?
    C29 C24 C25 C26 . . . . -4.0(3) ?
    N5 C24 C25 C26 . . . . 175.3(2) ?
    C29 C24 C25 C13 . . . . 173.3(2) ?
    N5 C24 C25 C13 . . . . -7.4(2) ?
    N3 C13 C25 C26 . . . . -52.2(3) ?
    C23 C13 C25 C26 . . . . -175.6(2) ?
    C14 C13 C25 C26 . . . . 66.7(3) ?
    N3 C13 C25 C24 . . . . 130.97(19) ?
    C23 C13 C25 C24 . . . . 7.6(2) ?
    C14 C13 C25 C24 . . . . -110.2(2) ?
    C24 C25 C26 C27 . . . . 3.1(3) ?
    C13 C25 C26 C27 . . . . -173.4(2) ?
    C25 C26 C27 C28 . . . . -0.2(4) ?
    C26 C27 C28 C29 . . . . -2.0(4) ?
    C25 C24 C29 C28 . . . . 1.8(4) ?
    N5 C24 C29 C28 . . . . -177.4(2) ?
    C27 C28 C29 C24 . . . . 1.2(4) ?
    C8 C7 N1 C6 . . . . -0.1(3) ?
    C5 C6 N1 C7 . . . . 178.3(2) ?
    C1 C6 N1 C7 . . . . -0.1(2) ?
    C25 C13 N3 C12 . . . . 167.45(18) ?
    C23 C13 N3 C12 . . . . -75.4(2) ?
    C14 C13 N3 C12 . . . . 43.1(2) ?
    C25 C13 N3 C15 . . . . -66.4(2) ?
    C23 C13 N3 C15 . . . . 50.7(2) ?
    C14 C13 N3 C15 . . . . 169.20(17) ?
    C10 C12 N3 C13 . . . . -31.4(2) ?
    C10 C12 N3 C15 . . . . -158.72(18) ?
    O2 C16 N4 C18 . . . . -177.3(2) ?
    C14 C16 N4 C18 . . . . 2.5(2) ?
    C19 C18 N4 C16 . . . . -178.1(2) ?
    C17 C18 N4 C16 . . . . 0.7(3) ?
    O3 C23 N5 C24 . . . . -176.3(2) ?
    C13 C23 N5 C24 . . . . 1.4(2) ?
    O3 C23 N5 C30 . . . . -0.3(4) ?
    C13 C23 N5 C30 . . . . 177.3(2) ?
    C29 C24 N5 C23 . . . . -176.9(2) ?
    C25 C24 N5 C23 . . . . 3.8(3) ?
    C29 C24 N5 C30 . . . . 7.2(4) ?
    C25 C24 N5 C30 . . . . -172.1(2) ?
    C31 C30 N5 C23 . . . . 102.0(3) ?
    C31 C30 N5 C24 . . . . -82.7(3) ?
    C32 S1 O4 S1' . . . . -131.2(7) ?
    C33 S1 O4 S1' . . . . -27.8(6) ?
    C32' S1' O4 S1 . . . . 59.2(13) ?
    C33' S1' O4 S1 . . . . 148.3(16) ?
loop_
    _geom_hbond_atom_site_label_D
    _geom_hbond_atom_site_label_H
    _geom_hbond_atom_site_label_A
    _geom_hbond_site_symmetry_A
    _geom_hbond_distance_DH
    _geom_hbond_distance_HA
    _geom_hbond_distance_DA
    _geom_hbond_angle_DHA
    N4 H4A O4 --- 0.84(3) 1.89(3) 2.714(3) 166(2)
    N1 H1A O2 6_656 0.84(3) 2.10(3) 2.887(3) 155(2)
    C22 H22 S1 7_765 0.93 2.85 3.717(3) 157
    C32 H32A O3 7_755 0.96 2.60 3.219(4) 123
_iucr_refine_instructions_details
;
CELL  0.71073  14.0780  20.4160  20.7890   90.000   90.000   90.000
ZERR     8.00   0.0050   0.0050   0.0050    0.005    0.005    0.005
LATT   1
SYMM  1/2 - X, - Y, 1/2 + Z
SYMM  1/2 + X, 1/2 - Y, - Z
SYMM  - X, 1/2 + Y, 1/2 - Z
SFAC  C    H    N    O    S
UNIT  264  248  40   32   8
MERG   2
OMIT    -3.00  50.00
EXTI    0.00152
EQIV  $1  x+1/2, y, -z+1/2
HTAB  N1 O2_$1
HTAB  N4 O4
HTAB  N4 S1'
HTAB  N4 S1
SIMU 0.01 0.01 C32 > S1'
FMAP   2
PLAN   25
SIZE     0.20   0.20   0.30
ACTA
BOND   $H
CONF
WGHT     0.05090     2.11170
L.S.   8
FVAR     0.27597   0.87080
C1    1    0.651919    0.062814    0.337478    11.00000    0.06148    0.04091 =
        0.03928   -0.00481    0.00420   -0.00386
C2    1    0.585446    0.023295    0.369196    11.00000    0.07711    0.05488 =
        0.06622    0.00553    0.01695   -0.00568
AFIX   43
H2    2    0.520618    0.030799    0.364762    11.00000   -1.20000
AFIX    0
C3    1    0.618794   -0.026988    0.407133    11.00000    0.11324    0.05889 =
        0.08818    0.02283    0.02911   -0.00368
AFIX   43
H3    2    0.575360   -0.053557    0.428471    11.00000   -1.20000
AFIX    0
C4    1    0.714788   -0.039253    0.414529    11.00000    0.12183    0.05505 =
        0.07901    0.01994    0.00884    0.01455
AFIX   43
H4    2    0.734126   -0.074003    0.440320    11.00000   -1.20000
AFIX    0
C5    1    0.781953   -0.001477    0.384802    11.00000    0.08472    0.05481 =
        0.06549    0.00318   -0.00578    0.00887
AFIX   43
H5    2    0.846574   -0.009468    0.389771    11.00000   -1.20000
AFIX    0
C6    1    0.748404    0.049477    0.346784    11.00000    0.06484    0.04055 =
        0.04477   -0.00357   -0.00403   -0.00218
C7    1    0.739040    0.133926    0.279822    11.00000    0.05300    0.04730 =
        0.04442    0.00372   -0.00492   -0.00654
AFIX   43
H7    2    0.757257    0.167906    0.252702    11.00000   -1.20000
AFIX    0
C8    1    0.646238    0.117567    0.293809    11.00000    0.04720    0.04410 =
        0.03892   -0.00143    0.00133   -0.00443
C9    1    0.559272    0.147833    0.271873    11.00000    0.04848    0.05085 =
        0.04181   -0.00259    0.00870   -0.00487
C10   1    0.563127    0.204841    0.220786    11.00000    0.03980    0.04150 =
        0.04078   -0.00276    0.00529    0.00012
C11   1    0.627447    0.255143    0.247024    11.00000    0.05434    0.04705 =
        0.03888   -0.00162    0.00394    0.00061
C12   1    0.464231    0.235681    0.209023    11.00000    0.04811    0.05118 =
        0.05152   -0.00559    0.00884    0.00696
AFIX   23
H12A  2    0.417505    0.216626    0.237758    11.00000   -1.20000
H12B  2    0.466316    0.282583    0.216342    11.00000   -1.20000
AFIX    0
C13   1    0.528578    0.219894    0.105961    11.00000    0.03452    0.03993 =
        0.04512    0.00056    0.00259    0.00017
C14   1    0.595163    0.180034    0.152125    11.00000    0.03432    0.03728 =
        0.04045   -0.00157    0.00424   -0.00012
C15   1    0.368057    0.266362    0.116220    11.00000    0.04667    0.06586 =
        0.07315    0.00179   -0.00170    0.01480
AFIX  137
H15A  2    0.389459    0.310740    0.121019    11.00000   -1.50000
H15B  2    0.309581    0.260577    0.139287    11.00000   -1.50000
H15C  2    0.357998    0.257078    0.071466    11.00000   -1.50000
AFIX    0
C16   1    0.572066    0.105610    0.144916    11.00000    0.04120    0.03786 =
        0.04489   -0.00030    0.00055    0.00148
C17   1    0.697577    0.182214    0.131684    11.00000    0.03636    0.04381 =
        0.03437    0.00077   -0.00063    0.00268
C18   1    0.724069    0.120117    0.110776    11.00000    0.03850    0.05081 =
        0.04052   -0.00100   -0.00122    0.00505
C19   1    0.811713    0.107309    0.084551    11.00000    0.05072    0.06762 =
        0.06105   -0.00441    0.00891    0.01768
AFIX   43
H19   2    0.828068    0.065489    0.070702    11.00000   -1.20000
AFIX    0
C20   1    0.874546    0.159002    0.079577    11.00000    0.04078    0.09526 =
        0.07236    0.00705    0.01499    0.00725
AFIX   43
H20   2    0.934381    0.151915    0.061942    11.00000   -1.20000
AFIX    0
C21   1    0.850343    0.220579    0.100157    11.00000    0.03986    0.07524 =
        0.07008    0.01158    0.00527   -0.00804
AFIX   43
H21   2    0.894050    0.254525    0.096429    11.00000   -1.20000
AFIX    0
C22   1    0.762174    0.232891    0.126289    11.00000    0.04209    0.05417 =
        0.04829    0.00374   -0.00197   -0.00603
AFIX   43
H22   2    0.746327    0.274807    0.140130    11.00000   -1.20000
AFIX    0
C23   1    0.570658    0.289447    0.093385    11.00000    0.04123    0.04329 =
        0.05388    0.00396   -0.00232    0.00194
C24   1    0.572435    0.235974   -0.002589    11.00000    0.03852    0.06161 =
        0.04378    0.00407   -0.00352    0.00583
C25   1    0.526296    0.192529    0.038420    11.00000    0.03485    0.04915 =
        0.04392   -0.00293   -0.00324    0.00523
C26   1    0.491747    0.134336    0.014542    11.00000    0.04846    0.05628 =
        0.05618   -0.00681   -0.00628    0.00234
AFIX   43
H26   2    0.458036    0.105712    0.040809    11.00000   -1.20000
AFIX    0
C27   1    0.508436    0.119208   -0.050036    11.00000    0.06853    0.07462 =
        0.06091   -0.02190   -0.01212    0.00847
AFIX   43
H27   2    0.485899    0.080052   -0.067055    11.00000   -1.20000
AFIX    0
C28   1    0.557736    0.161726   -0.088268    11.00000    0.06845    0.09964 =
        0.04589   -0.01112   -0.00109    0.01307
AFIX   43
H28   2    0.569852    0.150184   -0.130758    11.00000   -1.20000
AFIX    0
C29   1    0.589946    0.220984   -0.065869    11.00000    0.05138    0.09009 =
        0.04819    0.00548    0.00076    0.00541
AFIX   43
H29   2    0.622407    0.249879   -0.092567    11.00000   -1.20000
AFIX    0
C30   1    0.633094    0.354046    0.001438    11.00000    0.06755    0.07102 =
        0.07801    0.02602    0.00824   -0.00830
AFIX   23
H30A  2    0.617153    0.390930    0.028796    11.00000   -1.20000
H30B  2    0.602463    0.360909   -0.039810    11.00000   -1.20000
AFIX    0
C31   1    0.736388    0.352891   -0.008217    11.00000    0.07542    0.09002 =
        0.08172    0.01511    0.00223   -0.01392
AFIX  137
H31A  2    0.767302    0.343630    0.031926    11.00000   -1.50000
H31B  2    0.757117    0.394731   -0.023936    11.00000   -1.50000
H31C  2    0.752288    0.319557   -0.038956    11.00000   -1.50000
AFIX    0
PART    1
C32   1    0.817239   -0.050349    0.208938    21.00000    0.12236    0.06912 =
        0.09875   -0.02284   -0.02135    0.01273
AFIX  137
H32A  2    0.874083   -0.055934    0.184027    21.00000   -1.50000
H32B  2    0.826535   -0.068410    0.251106    21.00000   -1.50000
H32C  2    0.802810   -0.004532    0.212467    21.00000   -1.50000
AFIX    0
C33   1    0.633790   -0.074825    0.230494    21.00000    0.14127    0.09951 =
        0.10433   -0.02451    0.03120   -0.00463
AFIX  137
H33A  2    0.623938   -0.028420    0.233810    21.00000   -1.50000
H33B  2    0.654657   -0.091621    0.271246    21.00000   -1.50000
H33C  2    0.575335   -0.095718    0.218473    21.00000   -1.50000
AFIX    0
S1    5    0.722232   -0.091079    0.170749    21.00000    0.11681    0.03720 =
        0.08108   -0.01412   -0.00539    0.01400
PART    2
C32'  1    0.735021   -0.041556    0.213146   -21.00000    0.12957    0.06986 =
        0.09379   -0.03021    0.00953   -0.00028
AFIX  137
H32D  2    0.756883   -0.017186    0.176534   -21.00000   -1.50000
H32E  2    0.788391   -0.060720    0.234873   -21.00000   -1.50000
H32F  2    0.702087   -0.012748    0.242036   -21.00000   -1.50000
AFIX    0
C33'  1    0.568932   -0.068895    0.230565   -21.00000    0.13073    0.08563 =
        0.11114   -0.01673    0.01864    0.00059
AFIX  137
H33D  2    0.572924   -0.022027    0.233134   -21.00000   -1.50000
H33E  2    0.568147   -0.087011    0.273175   -21.00000   -1.50000
H33F  2    0.511747   -0.081045    0.208418   -21.00000   -1.50000
AFIX    0
S1'   5    0.664478   -0.098284    0.189792   -21.00000    0.12500    0.07167 =
        0.10660   -0.01988    0.00645    0.00438
PART    0
N1    3    0.799221    0.094089    0.310713    11.00000    0.04735    0.05027 =
        0.05583    0.00015   -0.00749   -0.00385
N2    3    0.675360    0.293098    0.270615    11.00000    0.08388    0.05646 =
        0.05650   -0.00858   -0.00809   -0.01267
N3    3    0.439953    0.221654    0.141982    11.00000    0.03674    0.04520 =
        0.05050   -0.00179    0.00161    0.00506
N4    3    0.648946    0.076587    0.119694    11.00000    0.04822    0.03769 =
        0.05655   -0.00798    0.00216    0.00472
N5    3    0.594948    0.294073    0.030493    11.00000    0.04970    0.04989 =
        0.05225    0.00984    0.00259   -0.00257
O1    4    0.481613    0.130182    0.291222    11.00000    0.05124    0.08658 =
        0.07464    0.02312    0.02073   -0.00158
O2    4    0.498190    0.078289    0.159469    11.00000    0.04732    0.04151 =
        0.07324    0.00112    0.00782   -0.00665
O3    4    0.577369    0.332930    0.133132    11.00000    0.07045    0.04170 =
        0.06828   -0.00526    0.00024   -0.00484
O4    4    0.693030   -0.052700    0.114155    11.00000    0.14550    0.05728 =
        0.08378   -0.01649   -0.01633    0.02813
H1A   2    0.858908    0.096558    0.309083    11.00000    0.05381
H4A   2    0.652949    0.035616    0.116074    11.00000    0.06233
HKLF 4
;
