# Supplementary material for: 1-Ethyl-4′-(1H-indol-3-ylcarbon­yl)-1′-methyl-2,2′′-dioxodi­spiro­[indoline-3,2′-pyrrolidine-3′,3′′-indoline]-4′-carbo­nitrile dimethyl sulfoxide monosolvate
Source: Acta Crystallogr Sect E Struct Rep Online. 2013 Jul 27;69(Pt 8):o1328–9. doi: 10.1107/S1600536813020485 (PMC3793813; doi:10.1107/S1600536813020485)
Supplement: Supplementary file 2 [file e-69-o1328-Isup2.hkl]

# 
# h,k,l, Fc-squared, Fo-squared, sigma(Fo-squared) and status flag 
# 
data_I
_shelx_title ' ANTONYINGLEBERTBA2A in Pbca' 
_shelx_refln_list_code          4 
_shelx_F_calc_maximum      373.86 
_exptl_crystal_F_000      2496.00 
_reflns_d_resolution_high  0.8410 
 
loop_ 
 _symmetry_equiv_pos_as_xyz 
 'x, y, z' 
 '-x+1/2, -y, z+1/2' 
 'x+1/2, -y+1/2, -z' 
 '-x, y+1/2, -z+1/2' 
 '-x, -y, -z' 
 'x-1/2, y, -z-1/2' 
 '-x-1/2, y-1/2, z' 
 'x, -y-1/2, z-1/2' 
 
_cell_length_a    14.0780 
_cell_length_b    20.4160 
_cell_length_c    20.7890 
_cell_angle_alpha  90.000 
_cell_angle_beta   90.000 
_cell_angle_gamma  90.000 
 
_shelx_F_squared_multiplier     1.000 
 
loop_ 
 _refln_index_h 
 _refln_index_k 
 _refln_index_l 
 _refln_F_squared_calc 
 _refln_F_squared_meas 
 _refln_F_squared_sigma 
 _refln_observed_status 
   4   0   0     2645.31     2683.08     67.60 o 
   6   0   0     5983.65     6014.48    141.79 o 
  10   0   0      225.92      207.49     26.26 o 
  12   0   0      542.29      531.13     40.32 o 
   2   1   0    71850.07    76834.23   1052.80 o 
   4   1   0    49800.70    49254.60    603.34 o 
   6   1   0       35.46       21.06     12.45 o 
   8   1   0     3700.43     3381.52     91.62 o 
  10   1   0     5033.13     5025.93    130.75 o 
  12   1   0      126.38       93.85     17.41 o 
   2   2   0   125910.87   135377.92   1300.59 o 
   4   2   0    10746.61    10496.92    134.53 o 
   6   2   0    15666.77    16038.66    175.38 o 
   8   2   0     1920.87     2111.08     45.60 o 
  10   2   0     1607.60     1544.20     57.69 o 
  12   2   0       25.94      -32.89     21.93 o 
   2   3   0     8264.96     7682.72     70.68 o 
   4   3   0      557.60      434.76     17.99 o 
   6   3   0    13847.20    14721.60    188.10 o 
   8   3   0     7042.08     7308.32    123.40 o 
  10   3   0       21.50       17.07     18.51 o 
  12   3   0     5531.47     5458.18    145.20 o 
   0   4   0     9840.72     9938.16    120.06 o 
   2   4   0     1027.70      759.41     13.34 o 
   4   4   0    29079.34    29433.40    281.51 o 
   6   4   0     6710.53     6590.67     91.76 o 
   8   4   0     1892.73     1887.23     45.05 o 
  10   4   0      790.43      863.24     30.92 o 
  14   4   0      435.96      367.85     38.61 o 
   2   5   0    15564.06    15261.70    165.24 o 
   4   5   0      269.56      239.26     10.06 o 
   6   5   0     9274.62    10010.38    115.76 o 
   8   5   0     3036.22     3285.30     55.57 o 
  10   5   0      365.85      312.52     17.52 o 
  12   5   0     1553.40     1498.67     45.57 o 
  14   5   0       60.47       72.09     28.36 o 
   0   6   0    53832.34    54653.26    667.28 o 
   2   6   0     9451.77     9308.01     96.71 o 
   4   6   0      527.75      510.54     13.21 o 
   6   6   0    11434.97    12044.50    138.48 o 
   8   6   0      730.43      820.14     25.74 o 
  10   6   0      466.23      510.54     22.72 o 
  12   6   0        5.58      -26.69     17.79 o 
   2   7   0    13318.32    12883.71    205.34 o 
   4   7   0       75.38       58.03      7.02 o 
   6   7   0    12544.41    13356.54    153.61 o 
   8   7   0        0.26       -3.90     11.77 o 
  10   7   0      193.85      250.87     26.32 o 
  12   7   0      754.89      705.71     51.09 o 
   0   8   0       44.27       15.63      7.46 o 
   2   8   0     1193.56     1100.56     21.69 o 
   4   8   0     3626.83     4019.93     50.68 o 
   6   8   0      161.35      218.08     18.58 o 
   8   8   0     2962.08     2982.77     47.99 o 
  10   8   0      375.85      380.33     21.48 o 
  12   8   0      251.79      225.22     26.83 o 
  14   8   0      102.73       43.86     24.03 o 
   2   9   0      559.03      787.33     19.67 o 
   4   9   0     2996.41     2957.29     42.12 o 
   6   9   0      159.00      164.69     12.56 o 
   8   9   0     2751.46     2810.00     47.68 o 
  10   9   0      114.31      105.84     16.48 o 
  12   9   0     1037.00     1131.69     67.39 o 
  14   9   0      149.13      106.49     30.73 o 
   0  10   0      199.60      219.79     24.03 o 
   2  10   0        3.34       18.03     13.87 o 
   4  10   0      422.37      356.45     14.86 o 
   6  10   0       12.46        7.02      9.62 o 
   8  10   0     3849.68     3835.29     60.32 o 
  10  10   0     2150.01     2305.99     53.76 o 
  12  10   0        9.05       33.09     29.54 o 
  14  10   0       91.44      146.80     32.56 o 
   2  11   0      112.81      100.75     11.40 o 
   4  11   0      809.86      885.69     23.16 o 
   6  11   0      431.00      457.37     18.21 o 
   8  11   0      178.04      189.61     16.13 o 
  10  11   0       11.60      -30.04     32.50 o 
  12  11   0       66.66       52.39     34.67 o 
  14  11   0      235.87      213.78     39.53 o 
   0  12   0      510.12      547.48     38.75 o 
   2  12   0     1080.33     1112.01     30.05 o 
   4  12   0      563.05      624.64     57.65 o 
   6  12   0       26.76       31.35     10.16 o 
   8  12   0      254.06      211.95     17.19 o 
  10  12   0       84.16      106.46     37.75 o 
  12  12   0      336.13      398.04     50.43 o 
  14  12   0       55.15      114.89     36.63 o 
   2  13   0     1251.37     1307.03     33.64 o 
   4  13   0     4134.25     4172.41     79.07 o 
   6  13   0      989.15     1097.31     32.66 o 
   8  13   0       92.40       79.98     22.98 o 
  10  13   0      669.81      720.18     42.24 o 
  12  13   0       99.78       72.61     36.77 o 
  14  13   0        2.64        4.20     34.53 o 
   0  14   0     1469.46     1426.70     51.55 o 
   2  14   0     2654.81     2414.18     57.57 o 
   4  14   0      200.85      255.79     21.91 o 
   6  14   0      330.09      268.17     22.96 o 
   8  14   0      307.31      393.32     33.81 o 
  10  14   0     1119.65     1272.39    120.27 o 
  12  14   0      142.92       74.85     37.69 o 
   2  15   0      258.26      230.71     22.59 o 
   4  15   0      859.33      920.63     53.37 o 
   6  15   0       21.80        2.23     41.76 o 
   8  15   0      276.87      278.35     33.04 o 
  10  15   0      499.45      291.56     50.43 o 
  12  15   0       28.90       19.43     37.55 o 
   0  16   0     2256.22     2364.55     73.81 o 
   2  16   0        4.72      -14.20     12.71 o 
   4  16   0        0.46      -12.58     12.70 o 
   6  16   0     2362.95     2192.19     75.50 o 
   8  16   0     1266.98     1353.07     60.83 o 
  10  16   0       60.18      -19.04     34.27 o 
  12  16   0       64.07       67.89     41.23 o 
   2  17   0     1168.61     1107.20     37.68 o 
   4  17   0     3119.59     3115.18     74.17 o 
   6  17   0       11.46       31.64     19.59 o 
   8  17   0      100.24      141.80     31.00 o 
  10  17   0      327.29      341.44     58.83 o 
   0  18   0       12.84       18.47     25.31 o 
   2  18   0        0.68       -9.48     16.69 o 
   4  18   0      353.30      377.39     31.18 o 
   6  18   0       84.75       78.62     21.77 o 
   8  18   0     1267.52     1325.66     82.04 o 
  10  18   0      110.06       75.63     44.65 o 
   2  19   0      198.64      209.83     28.44 o 
   4  19   0     1000.35     1157.82     49.75 o 
   6  19   0      474.50      518.06     36.52 o 
   8  19   0      494.14      545.33     36.38 o 
  10  19   0      129.81      113.85     49.11 o 
   0  20   0        0.26        6.80     23.94 o 
   2  20   0     1535.57     1623.33     58.62 o 
   4  20   0       39.94       22.54     21.87 o 
   6  20   0       99.27       71.87     24.12 o 
   8  20   0      539.01      598.27     39.41 o 
   2  21   0      583.44      747.21     43.44 o 
   4  21   0      237.10      271.70     31.44 o 
   6  21   0      111.25      168.67     28.74 o 
   8  21   0        2.75        4.87     23.66 o 
   0  22   0      554.69      713.14     80.90 o 
   2  22   0     1487.14     1571.02    116.87 o 
   4  22   0     2272.95     2119.67     72.41 o 
   6  22   0       77.57       29.80     26.28 o 
   2  23   0      644.56      713.24     59.00 o 
   4  23   0       48.84       77.20     29.32 o 
   0  24   0      124.09       57.12     52.00 o 
   2  24   0       67.99      115.53     38.85 o 
   2   1   1    29168.73    27910.47    236.35 o 
   3   1   1    11587.41    11773.03    107.65 o 
   4   1   1      391.55      396.75      7.29 o 
   5   1   1    23169.53    23108.05    176.01 o 
   6   1   1      887.56      978.15     13.95 o 
   7   1   1       66.90       94.76      6.77 o 
   8   1   1      520.94      520.58     17.27 o 
   9   1   1      287.09      318.52     18.73 o 
  10   1   1      109.75      105.17     14.26 o 
  11   1   1       25.05       16.06     10.81 o 
  12   1   1     1820.72     1678.41     38.73 o 
   0   2   1    63747.51    46069.25   2623.64 o 
   1   2   1     1445.82     1255.03     21.55 o 
   2   2   1     7416.93     7999.36     56.81 o 
   3   2   1     5671.70     4864.46     43.21 o 
   4   2   1     5599.68     5647.51     50.56 o 
   5   2   1      716.87      683.57     12.97 o 
   6   2   1     1317.69     1290.55     16.96 o 
   7   2   1     2765.40     2725.88     30.62 o 
   8   2   1     1072.10      974.66     20.39 o 
   9   2   1        4.72       -1.55     10.46 o 
  10   2   1      226.47      238.54     17.71 o 
  11   2   1      389.42      428.16     40.25 o 
  12   2   1       45.48       29.99     27.64 o 
   1   3   1     7032.08     6796.45     46.52 o 
   2   3   1     5702.04     5713.36     39.83 o 
   3   3   1    23598.33    23236.96    166.43 o 
   4   3   1     2603.10     2640.41     23.66 o 
   5   3   1     5028.57     5103.92     47.03 o 
   6   3   1      539.07      548.45     13.52 o 
   7   3   1      475.49      566.14     24.59 o 
   8   3   1      577.41      639.44     19.60 o 
   9   3   1       15.66       17.90      8.04 o 
  10   3   1      145.29      133.64     12.81 o 
  11   3   1      362.57      360.55     26.13 o 
  12   3   1      121.45      110.43     29.68 o 
   0   4   1     9795.71     9364.23     79.50 o 
   1   4   1     6246.87     6637.16     46.40 o 
   2   4   1     3909.24     3996.84     29.87 o 
   3   4   1      704.55      629.67      7.99 o 
   4   4   1     2521.97     2335.72     21.01 o 
   5   4   1       48.80       45.08      4.31 o 
   6   4   1     2024.92     2405.07     26.90 o 
   7   4   1     1626.74     1577.74     25.55 o 
   8   4   1      306.15      378.86     15.00 o 
   9   4   1      594.49      609.53     18.57 o 
  10   4   1       12.54       20.52     11.09 o 
  11   4   1      837.84      894.36     31.66 o 
  12   4   1     1150.31     1110.38     58.86 o 
  14   4   1      185.10      167.82     30.86 o 
  15   4   1        2.17        0.66     26.92 o 
   1   5   1     5522.56     4945.08     33.72 o 
   2   5   1    17092.95    16932.29    117.40 o 
   3   5   1      908.32      815.91     10.02 o 
   4   5   1     2932.32     3210.27     26.30 o 
   5   5   1      558.74      561.78     10.82 o 
   6   5   1       17.00        8.90      5.87 o 
   7   5   1      275.09      277.96      8.49 o 
   8   5   1      119.04      122.93      8.59 o 
   9   5   1     1766.12     1871.17     27.59 o 
  10   5   1       72.37       83.41      9.09 o 
  11   5   1        1.06       -0.81      8.03 o 
  12   5   1     4007.69     4036.88     61.25 o 
  13   5   1     1252.93     1286.72     46.91 o 
  14   5   1      240.36      253.57     34.93 o 
   0   6   1    16931.94    16959.11    141.65 o 
   1   6   1     2345.67     2003.81     17.34 o 
   2   6   1     8124.37     8501.53     60.21 o 
   3   6   1       42.76       30.13      3.54 o 
   4   6   1      825.85      910.83     12.47 o 
   5   6   1     1238.77     1193.35     16.87 o 
   6   6   1     1023.78     1074.84     21.42 o 
   7   6   1        8.16        0.46      4.16 o 
   8   6   1        1.74       -5.28      6.43 o 
   9   6   1     2677.59     2878.84     37.54 o 
  10   6   1      509.16      543.92     16.82 o 
  11   6   1      400.80      395.98     14.91 o 
  12   6   1        1.24       -7.15     11.83 o 
  13   6   1        2.14       -4.78     13.96 o 
  14   6   1       17.16       32.17     26.26 o 
   1   7   1     8648.40     8660.88     57.12 o 
   2   7   1      166.67      162.30      5.87 o 
   3   7   1        2.14       15.71      3.30 o 
   4   7   1      243.62      248.58      9.48 o 
   5   7   1        1.82        3.76      5.04 o 
   6   7   1       27.30       35.53      6.24 o 
   7   7   1        0.39       -0.10      5.42 o 
   8   7   1      566.71      609.73     19.01 o 
   9   7   1       41.05       60.70      8.24 o 
  10   7   1     1102.19     1123.04     23.20 o 
  11   7   1       65.74       51.08     10.21 o 
  12   7   1       64.63       65.29     13.97 o 
  13   7   1       88.98       83.90     16.99 o 
  14   7   1       24.83       28.76     23.50 o 
   0   8   1     1524.47     1745.00     25.72 o 
   1   8   1     1396.97     1386.05     15.25 o 
   2   8   1     6639.78     6470.18     54.81 o 
   3   8   1        2.29       -4.50      3.48 o 
   4   8   1       76.74       72.42      5.66 o 
   5   8   1       56.68       51.87      5.46 o 
   6   8   1     1083.98     1270.40     19.66 o 
   7   8   1       34.43       47.84      6.58 o 
   8   8   1     1377.74     1403.38     21.43 o 
   9   8   1      435.61      427.95     14.12 o 
  10   8   1       90.04       66.48     13.31 o 
  11   8   1      302.07      261.24     14.21 o 
  12   8   1       13.57       11.45     22.99 o 
  13   8   1      194.85      197.11     22.47 o 
  14   8   1      148.97      197.26     20.48 o 
   1   9   1     3309.70     3505.19     35.01 o 
   2   9   1     1881.30     1978.89     21.56 o 
   3   9   1     2474.03     2571.46     30.15 o 
   4   9   1     1544.47     1525.71     19.65 o 
   5   9   1       35.03       65.43      6.21 o 
   6   9   1      667.89      682.19     14.48 o 
   7   9   1     1175.60     1112.13     19.67 o 
   8   9   1      122.99      155.36      9.64 o 
   9   9   1       66.03       76.14      8.17 o 
  10   9   1       15.29       10.14      7.72 o 
  11   9   1      169.83      166.99     15.03 o 
  12   9   1      167.35      198.43     56.20 o 
  13   9   1       94.76       71.96     22.91 o 
  14   9   1        0.66      -10.18     17.46 o 
  15   9   1        3.39      -19.83     22.72 o 
   0  10   1     5734.53     5738.59     78.27 o 
   1  10   1     2271.70     2070.66     27.06 o 
   2  10   1      224.83      239.89      8.65 o 
   3  10   1     1166.85     1111.91     18.33 o 
   4  10   1     3429.27     3729.26     38.04 o 
   5  10   1       93.56       96.58      7.14 o 
   6  10   1     3256.29     3352.30     35.80 o 
   7  10   1       48.03       40.14      7.76 o 
   8  10   1      298.21      250.28     11.38 o 
   9  10   1      108.42      101.37      9.54 o 
  10  10   1     1840.43     1911.74     34.10 o 
  11  10   1        2.56      -15.09     15.50 o 
  12  10   1        1.03      -28.75     19.17 o 
  13  10   1       14.32       14.64     20.63 o 
  14  10   1        2.65       11.98     21.21 o 
  15  10   1       43.82       37.55     27.18 o 
   1  11   1      525.83      519.21     14.17 o 
   2  11   1     1203.54     1227.00     19.83 o 
   3  11   1     6291.31     6546.49     62.95 o 
   4  11   1      356.77      375.90     12.66 o 
   5  11   1      733.54      785.05     15.74 o 
   6  11   1      150.56      166.97      9.46 o 
   7  11   1       28.73       20.83      7.98 o 
   8  11   1       13.96        8.67      8.01 o 
   9  11   1      617.61      628.00     17.69 o 
  10  11   1        0.10       -1.01     13.83 o 
  11  11   1      466.28      556.84     29.62 o 
  12  11   1        6.99      -26.62     31.25 o 
  13  11   1       41.87       44.08     23.57 o 
  14  11   1       64.52       77.61     54.36 o 
   0  12   1      810.06      784.01     29.03 o 
   1  12   1      466.82      490.02     14.47 o 
   2  12   1       81.01       78.59      8.27 o 
   3  12   1      170.37      188.55     10.36 o 
   4  12   1     3083.10     3221.45     41.92 o 
   5  12   1       68.23       63.10      8.09 o 
   6  12   1        6.10        7.53      7.65 o 
   7  12   1      224.11      239.58     12.34 o 
   8  12   1      893.42      862.89     22.04 o 
   9  12   1       11.46       -4.55     13.45 o 
  10  12   1     1507.54     1520.77     40.01 o 
  11  12   1       52.57       48.46     24.65 o 
  12  12   1       12.29       -9.63     21.96 o 
  13  12   1        5.72        5.86     22.78 o 
  14  12   1       12.89       37.57     31.71 o 
   1  13   1      247.31      233.80     11.40 o 
   2  13   1     1035.44     1079.11     21.91 o 
   3  13   1       49.66       52.74      8.82 o 
   4  13   1      561.45      491.10     16.96 o 
   5  13   1        0.04      -11.89      7.93 o 
   6  13   1      588.59      554.40     17.23 o 
   7  13   1      195.65      178.99     14.13 o 
   8  13   1      553.82      504.68     24.70 o 
   9  13   1      157.88      169.16     19.00 o 
  10  13   1        0.57       10.85     15.62 o 
  11  13   1      152.90      199.34     31.51 o 
  12  13   1       60.87       16.64     23.72 o 
  13  13   1        3.56       13.62     23.46 o 
  14  13   1        1.53        9.74     23.14 o 
   0  14   1     1087.26     1124.08     32.71 o 
   1  14   1      185.93      168.71     11.16 o 
   2  14   1     1222.36     1271.51     24.75 o 
   3  14   1      637.38      587.67     18.81 o 
   4  14   1       76.39       82.69     19.27 o 
   5  14   1      997.37      937.83     24.02 o 
   6  14   1     1123.81     1054.93     30.79 o 
   7  14   1      266.38      225.67     20.18 o 
   8  14   1      815.43      750.64     34.01 o 
   9  14   1       44.42       46.62     16.98 o 
  10  14   1      173.12      169.89     24.67 o 
  11  14   1      188.93      130.07     29.62 o 
  12  14   1        2.30      -22.33     43.40 o 
  13  14   1        0.07       -8.19     35.85 o 
   1  15   1       26.47       22.15      8.99 o 
   2  15   1      186.95      181.43     12.49 o 
   3  15   1       19.43       21.21      9.62 o 
   4  15   1      370.79      411.15     18.66 o 
   5  15   1      516.68      470.25     18.33 o 
   6  15   1        5.78        8.73     15.10 o 
   7  15   1      895.90      907.83     35.04 o 
   8  15   1      205.35      203.44     21.58 o 
   9  15   1      227.75      237.28     22.20 o 
  10  15   1        6.33      -19.60     18.62 o 
  11  15   1       11.30        9.91     24.18 o 
  12  15   1      174.82      253.27     48.98 o 
  13  15   1        1.32        5.27     25.59 o 
   0  16   1       46.91       34.47     14.92 o 
   1  16   1      754.53      772.18     24.19 o 
   2  16   1     1063.62     1096.57     25.28 o 
   3  16   1      171.59      163.59     13.03 o 
   4  16   1       19.73       25.60      8.87 o 
   5  16   1      272.51      248.64     19.49 o 
   6  16   1      249.15      302.26     20.98 o 
   7  16   1      386.17      486.58     28.04 o 
   8  16   1        2.68       22.23     17.77 o 
   9  16   1      260.65      243.50     24.64 o 
  10  16   1       41.71       30.79     26.74 o 
  11  16   1        0.43       -0.56     26.10 o 
  12  16   1        0.02       -8.31     26.56 o 
   1  17   1      620.47      596.35     24.33 o 
   2  17   1        1.28       20.98     11.01 o 
   3  17   1        2.95        3.98     10.96 o 
   4  17   1      534.37      465.60     22.57 o 
   5  17   1      437.36      434.33     21.61 o 
   6  17   1      823.42      909.78     32.63 o 
   7  17   1      478.77      455.68     28.51 o 
   8  17   1      102.82      138.16     21.54 o 
   9  17   1       59.85       33.63     18.89 o 
  10  17   1      131.01      145.98     33.33 o 
  11  17   1       53.88       49.60     29.67 o 
   0  18   1     3032.74     3034.76     64.51 o 
   1  18   1     1677.51     1819.06     35.21 o 
   2  18   1      738.81      780.97     27.73 o 
   3  18   1       27.57       18.55     14.23 o 
   4  18   1      391.77      376.11     21.73 o 
   5  18   1      191.57      153.30     17.33 o 
   6  18   1      114.72      130.89     16.47 o 
   7  18   1      228.32      221.19     21.42 o 
   8  18   1       52.68       30.37     19.48 o 
   9  18   1       30.21       17.96     22.65 o 
  10  18   1       46.71       36.78     29.17 o 
  11  18   1        3.23       11.58     29.00 o 
   1  19   1      472.09      438.99     19.86 o 
   2  19   1      429.17      408.08     23.01 o 
   3  19   1       26.08        5.51     16.45 o 
   4  19   1      281.56      277.00     20.88 o 
   5  19   1        3.29      -19.99     13.33 o 
   6  19   1       89.94       88.19     16.72 o 
   7  19   1       59.37       58.76     16.20 o 
   8  19   1      283.44      329.44     25.05 o 
   9  19   1        3.31       26.56     19.67 o 
  10  19   1       18.93       22.82     30.31 o 
   0  20   1       39.36       29.97     18.41 o 
   1  20   1        4.18      -21.22     14.15 o 
   2  20   1      401.44      443.42     28.27 o 
   3  20   1      482.91      477.97     25.65 o 
   4  20   1      106.34       85.86     17.51 o 
   5  20   1       16.43       11.78     17.19 o 
   6  20   1        0.91      -20.83     13.89 o 
   7  20   1        5.62        6.42     15.26 o 
   8  20   1       77.76       66.23     17.58 o 
   9  20   1       70.00       95.06     26.20 o 
   1  21   1      176.66      174.22     20.14 o 
   2  21   1        0.37       13.37     16.20 o 
   3  21   1       48.93       83.94     18.53 o 
   4  21   1        7.49       -0.25     16.08 o 
   5  21   1       17.88       34.18     17.03 o 
   6  21   1      237.15      274.68     22.36 o 
   7  21   1      273.28      323.98     29.70 o 
   8  21   1      258.02      312.10     26.48 o 
   0  22   1        1.11      -35.86     27.91 o 
   1  22   1       74.73       49.40     23.54 o 
   2  22   1        1.22       25.95     20.51 o 
   3  22   1      153.37      136.85     20.98 o 
   4  22   1       10.27       25.01     19.87 o 
   5  22   1      218.96      221.34     22.96 o 
   6  22   1      390.71      463.93     27.32 o 
   7  22   1        4.62       12.34     18.04 o 
   1  23   1       53.93       72.68     26.07 o 
   2  23   1      105.52      147.33     27.99 o 
   3  23   1      110.10      118.09     23.26 o 
   4  23   1      197.71      244.68     23.73 o 
   5  23   1       76.40       63.99     21.83 o 
   0  24   1       95.66      115.18     54.10 o 
   1  24   1      337.40      320.86     34.30 o 
   2  24   1       38.05       97.14     27.47 o 
   1   0   2    27787.73    24051.80    674.34 o 
   2   0   2    13928.11    14704.39    154.22 o 
   3   0   2     1184.87     1223.19     23.27 o 
   4   0   2      571.62      653.49     21.17 o 
   5   0   2       79.85       77.87      6.75 o 
   6   0   2     2912.89     2678.85     42.91 o 
   7   0   2      542.79      638.35     21.52 o 
   8   0   2     1541.18     1468.42     41.54 o 
   9   0   2      749.15      805.14     44.14 o 
  10   0   2     1436.06     1340.60     37.22 o 
  11   0   2       89.45       53.88     13.46 o 
  12   0   2      127.79       74.72     26.66 o 
   1   1   2    33086.28    31311.35    640.53 o 
   2   1   2      428.24      341.19      6.49 o 
   3   1   2    10002.99     9914.34     84.58 o 
   4   1   2    16691.32    16566.55    162.02 o 
   5   1   2     2017.97     1869.92     39.27 o 
   6   1   2     4546.88     4760.65     52.49 o 
   7   1   2     4053.81     4346.42     48.19 o 
   8   1   2      477.59      480.93     13.43 o 
   9   1   2      225.06      220.32     22.98 o 
  10   1   2      639.64      593.08     24.71 o 
  11   1   2      141.31      133.66     24.91 o 
  12   1   2      545.81      535.03     31.51 o 
   0   2   2    15269.25    13440.36    196.99 o 
   1   2   2    15351.86    14792.66     89.54 o 
   2   2   2        6.81       15.14      2.63 o 
   3   2   2       11.73        4.53      2.14 o 
   4   2   2      433.44      395.17      7.98 o 
   5   2   2     5522.72     6150.02     55.11 o 
   6   2   2      822.08      693.98     12.23 o 
   7   2   2     2985.98     3233.65     34.36 o 
   8   2   2      348.60      392.24     13.30 o 
   9   2   2       37.98       50.11     10.56 o 
  10   2   2      282.36      270.73     17.80 o 
  11   2   2       45.84       39.95     13.59 o 
  12   2   2      517.90      503.70     51.09 o 
   1   3   2    14795.10    14546.42     91.65 o 
   2   3   2      159.06      188.68      4.44 o 
   3   3   2      174.36      142.27      6.61 o 
   4   3   2    15385.04    14714.72    102.77 o 
   5   3   2      430.62      481.32      9.04 o 
   6   3   2      979.77     1058.63     17.94 o 
   7   3   2     1588.54     1553.19     25.97 o 
   8   3   2        3.18       19.12      6.74 o 
   9   3   2      714.77      724.45     28.86 o 
  10   3   2     1159.92     1228.04     29.95 o 
  11   3   2      245.10      235.48     33.09 o 
  12   3   2        3.86       18.12     24.55 o 
   0   4   2     1769.21     1833.06     21.99 o 
   1   4   2    32120.06    31462.50    193.75 o 
   2   4   2      438.35      439.99      8.27 o 
   3   4   2     3399.09     3350.05     25.09 o 
   4   4   2       99.08       96.73      4.72 o 
   5   4   2      439.78      474.38     11.97 o 
   6   4   2     2901.79     3013.38     32.02 o 
   7   4   2      788.76      869.20     15.88 o 
   8   4   2      849.61      803.56     17.36 o 
   9   4   2     1092.18     1138.91     24.65 o 
  10   4   2        0.76       -4.53      8.00 o 
  11   4   2      109.10      112.86     14.78 o 
  12   4   2      254.34      278.27     36.11 o 
  13   4   2      217.46      214.84     31.38 o 
  14   4   2      108.93      135.12     29.94 o 
  15   4   2        7.66        4.07     24.42 o 
   1   5   2    10060.36     9781.77     64.47 o 
   2   5   2        0.74        0.03      2.60 o 
   3   5   2     7419.13     7825.68     55.32 o 
   4   5   2    10369.74    11088.51     79.50 o 
   5   5   2      249.66      282.10      9.93 o 
   6   5   2      907.37      901.11     16.81 o 
   7   5   2     5731.65     6106.29     58.17 o 
   8   5   2      529.52      510.12     14.39 o 
   9   5   2      127.69      141.24     14.44 o 
  10   5   2      678.73      741.78     17.45 o 
  11   5   2      624.37      720.70     17.72 o 
  12   5   2       74.32       82.92     14.38 o 
  13   5   2      329.20      328.09     37.69 o 
  14   5   2        1.45      -20.48     21.27 o 
  15   5   2      338.20      361.92     40.18 o 
   0   6   2    35979.41    33185.09    269.16 o 
   1   6   2     8271.59     7697.09     52.91 o 
   2   6   2     3235.59     3188.44     26.97 o 
   3   6   2    13089.96    12763.38     87.26 o 
   4   6   2       87.07       88.17      5.00 o 
   5   6   2     1009.25      941.50     15.10 o 
   6   6   2     1894.09     2124.39     26.97 o 
   7   6   2        7.64       38.77      5.90 o 
   8   6   2     2719.16     2884.54     34.26 o 
   9   6   2      323.69      331.74     12.55 o 
  10   6   2        6.50        1.07      8.00 o 
  11   6   2      526.50      586.48     19.07 o 
  12   6   2      545.54      489.31     18.32 o 
  13   6   2        7.74      -13.05     19.30 o 
  14   6   2        1.11       10.90     24.82 o 
   1   7   2      216.77      261.37      9.06 o 
   2   7   2     3474.97     3592.89     30.35 o 
   3   7   2     2200.14     2244.26     24.06 o 
   4   7   2      126.07       73.70      5.30 o 
   5   7   2      187.31      173.27      7.81 o 
   6   7   2     4105.32     4267.38     41.84 o 
   7   7   2      463.52      522.37     14.24 o 
   8   7   2      516.94      501.92     12.87 o 
   9   7   2      721.75      788.41     17.89 o 
  10   7   2       35.58       32.11      9.26 o 
  11   7   2      628.88      616.00     19.05 o 
  12   7   2        4.99      -16.89     11.26 o 
  13   7   2        4.79       -5.36     11.47 o 
  14   7   2        0.01      -19.83     24.69 o 
   0   8   2     1097.80     1120.92     20.24 o 
   1   8   2     7133.16     7037.64     53.27 o 
   2   8   2      644.50      619.66     11.87 o 
   3   8   2     6646.27     6910.73     70.63 o 
   4   8   2       49.29       34.93      5.04 o 
   5   8   2      459.45      531.64     12.38 o 
   6   8   2      135.53       92.28      7.47 o 
   7   8   2      119.09      144.57      9.26 o 
   8   8   2      101.63       90.95      9.09 o 
   9   8   2      404.24      399.09     12.20 o 
  10   8   2      281.71      244.67     12.08 o 
  11   8   2      269.90      238.43     15.96 o 
  12   8   2      410.54      476.28     24.85 o 
  13   8   2       34.11       11.77     16.59 o 
  14   8   2      153.54      193.69     34.01 o 
  15   8   2       43.25       54.76     27.05 o 
   1   9   2    12768.55    13607.31    112.34 o 
   2   9   2     1970.70     2035.40     22.96 o 
   3   9   2     3847.09     3859.11     35.84 o 
   4   9   2      470.92      497.89     12.37 o 
   5   9   2      130.16      141.42      8.21 o 
   6   9   2       13.76       15.36      6.42 o 
   7   9   2        3.29       -2.12      6.61 o 
   8   9   2      519.43      542.29     18.77 o 
   9   9   2        5.06        4.79      6.81 o 
  10   9   2      465.11      455.55     15.58 o 
  11   9   2      902.65      946.27     30.26 o 
  12   9   2        0.20      -21.69     14.46 o 
  13   9   2       95.88       95.56     20.51 o 
  14   9   2        0.14       -7.11     15.47 o 
  15   9   2       60.24       67.75     29.81 o 
   0  10   2     1228.34     1011.15     26.09 o 
   1  10   2     3003.61     3177.87     36.05 o 
   2  10   2     3653.20     3535.91     36.42 o 
   3  10   2      223.54      232.25      8.50 o 
   4  10   2       11.26        1.23      4.54 o 
   5  10   2     2494.84     2552.74     28.15 o 
   6  10   2       27.38       36.42      7.08 o 
   7  10   2        7.23        2.07      6.93 o 
   8  10   2      190.23      217.83     10.86 o 
   9  10   2       38.83       42.26      9.76 o 
  10  10   2        2.48      -11.44     11.46 o 
  11  10   2      170.38      151.12     17.29 o 
  12  10   2        2.15      -25.06     26.85 o 
  13  10   2        8.06       28.26     20.51 o 
  14  10   2      312.43      257.51     25.84 o 
  15  10   2       16.17      -11.55     27.57 o 
   1  11   2       57.17       82.11      8.78 o 
   2  11   2        0.01       11.46      6.72 o 
   3  11   2       18.39       12.15      5.64 o 
   4  11   2      610.76      686.99     16.69 o 
   5  11   2      464.90      453.46     13.12 o 
   6  11   2       26.12       18.07      7.04 o 
   7  11   2     2316.93     2259.64     31.09 o 
   8  11   2      148.54      127.33     10.13 o 
   9  11   2       16.62       24.89     10.35 o 
  10  11   2      276.37      284.76     35.48 o 
  11  11   2      627.23      600.85     31.65 o 
  12  11   2      260.62      271.59     66.45 o 
  13  11   2       22.67       28.74     20.85 o 
  14  11   2       10.66        4.88     19.34 o 
   0  12   2     1775.53     1777.70     38.11 o 
   1  12   2     1633.79     1428.21     23.95 o 
   2  12   2      226.15      207.44     10.59 o 
   3  12   2       17.61       11.94      5.89 o 
   4  12   2       94.11      127.23      9.53 o 
   5  12   2        0.49       -5.43      6.87 o 
   6  12   2        0.36       -6.29      7.49 o 
   7  12   2     1741.29     1748.15     30.83 o 
   8  12   2      400.80      387.97     15.58 o 
   9  12   2        6.66        2.15     13.86 o 
  10  12   2     1071.01     1059.49     38.42 o 
  11  12   2      218.56      185.81     23.00 o 
  12  12   2       39.99       46.86     23.64 o 
  13  12   2       25.39       49.50     23.43 o 
  14  12   2        0.14      -14.35     21.61 o 
   1  13   2      271.26      267.92     12.14 o 
   2  13   2       13.42       12.89      7.74 o 
   3  13   2      985.62      958.32     29.50 o 
   4  13   2     2736.51     2785.90     36.86 o 
   5  13   2       32.68       20.27      9.48 o 
   6  13   2     2019.09     2051.83     34.39 o 
   7  13   2      710.05      792.89     27.96 o 
   8  13   2       33.27       -3.51     14.15 o 
   9  13   2       17.28       43.43     16.34 o 
  10  13   2       78.44       78.43     20.47 o 
  11  13   2      270.74      352.94     87.79 o 
  12  13   2      175.60      103.19     27.01 o 
  13  13   2        1.76       27.98     24.21 o 
  14  13   2        0.65        1.29     22.76 o 
   0  14   2       64.68       59.71     19.35 o 
   1  14   2      460.74      420.10     15.20 o 
   2  14   2      104.44      103.86     10.29 o 
   3  14   2       53.64       72.21     10.15 o 
   4  14   2      825.73      843.19     23.63 o 
   5  14   2      541.64      525.66     19.95 o 
   6  14   2       62.11       29.56     13.60 o 
   7  14   2        2.16      -20.75     13.83 o 
   8  14   2      344.46      287.56     22.45 o 
   9  14   2     1833.23     1897.27     47.74 o 
  10  14   2       50.99       66.74     21.56 o 
  11  14   2       13.97       -3.32     23.88 o 
  12  14   2       14.50        9.73     24.65 o 
  13  14   2        0.02      -16.55     26.26 o 
   1  15   2      332.12      312.79     14.41 o 
   2  15   2     1603.81     1707.59     30.03 o 
   3  15   2      899.50      955.33     23.11 o 
   4  15   2      557.52      564.41     19.65 o 
   5  15   2       94.44       80.55     12.38 o 
   6  15   2      174.73      186.31     18.59 o 
   7  15   2     1572.51     1528.18     54.26 o 
   8  15   2      214.13      183.77     21.15 o 
   9  15   2      495.17      520.07     28.04 o 
  10  15   2       23.85       37.94     21.24 o 
  11  15   2       25.35       20.01     26.17 o 
  12  15   2       11.05       33.12     26.82 o 
  13  15   2        0.55      -10.33     23.07 o 
   0  16   2        7.67        1.57     12.79 o 
   1  16   2      241.49      258.14     14.63 o 
   2  16   2        7.26        1.00      9.76 o 
   3  16   2      506.76      519.48     19.93 o 
   4  16   2     1353.48     1383.59     31.00 o 
   5  16   2        0.53       -3.54     13.89 o 
   6  16   2        6.95       25.23     14.42 o 
   7  16   2       11.30        1.38     16.87 o 
   8  16   2      492.53      639.22     47.41 o 
   9  16   2      564.15      499.70     30.39 o 
  10  16   2      117.39       97.64     23.92 o 
  11  16   2      109.56      142.34     32.04 o 
  12  16   2        3.04       45.77     26.91 o 
   1  17   2       62.54       81.44     12.36 o 
   2  17   2       41.97       53.78     11.87 o 
   3  17   2      765.15      785.10     24.63 o 
   4  17   2        1.08       -0.85     13.09 o 
   5  17   2      713.91      599.59     24.48 o 
   6  17   2        7.18       14.73     15.29 o 
   7  17   2      607.77      595.18     26.94 o 
   8  17   2      120.91       76.96     19.66 o 
   9  17   2      266.57      286.72     31.59 o 
  10  17   2        0.06       -4.91     25.28 o 
  11  17   2        6.59        4.13     47.60 o 
   0  18   2      168.00      151.30     21.99 o 
   1  18   2        9.46        5.25     12.01 o 
   2  18   2       57.85       39.92     12.50 o 
   3  18   2      532.99      518.48     24.26 o 
   4  18   2       96.97      107.78     16.71 o 
   5  18   2        4.24       -6.48     16.99 o 
   6  18   2       65.07       44.22     16.95 o 
   7  18   2       33.83       40.55     16.46 o 
   8  18   2        0.28       12.22     16.22 o 
   9  18   2      244.77      214.58     29.40 o 
  10  18   2        3.14      -24.53     25.64 o 
  11  18   2       33.41       37.79     30.22 o 
   1  19   2      111.13       78.65     15.06 o 
   2  19   2       63.61       67.50     16.18 o 
   3  19   2       78.81       93.72     17.22 o 
   4  19   2      514.47      559.94     28.56 o 
   5  19   2       16.88       18.05     21.64 o 
   6  19   2        3.04        3.10     14.36 o 
   7  19   2      733.20      737.78     31.46 o 
   8  19   2       14.00        5.12     16.80 o 
   9  19   2       75.07       46.37     20.39 o 
  10  19   2       59.23       25.33     27.11 o 
   0  20   2      108.50       99.15     25.25 o 
   1  20   2       34.99       20.74     18.45 o 
   2  20   2       64.97       57.60     17.00 o 
   3  20   2      376.26      441.10     25.10 o 
   4  20   2        0.35       -4.44     14.97 o 
   5  20   2        2.06      -16.33     14.41 o 
   6  20   2        0.00       -9.41     14.65 o 
   7  20   2       13.98       14.57     15.48 o 
   8  20   2      141.95      162.83     24.63 o 
   9  20   2      170.40      173.81     25.49 o 
   1  21   2      381.62      353.45     26.52 o 
   2  21   2      182.83      189.80     20.56 o 
   3  21   2      148.85      151.01     20.37 o 
   4  21   2        0.16      -10.83     15.77 o 
   5  21   2       96.01       64.62     18.42 o 
   6  21   2       57.43       61.28     18.07 o 
   7  21   2      199.68      295.02     23.28 o 
   8  21   2       67.69       60.76     20.73 o 
   0  22   2       88.80      -16.39     47.60 o 
   1  22   2      139.60      130.23     28.56 o 
   2  22   2      267.78      249.40     25.64 o 
   3  22   2      137.25      158.68     21.49 o 
   4  22   2      205.44      202.65     22.17 o 
   5  22   2       42.45       81.25     19.63 o 
   6  22   2      202.24      193.59     21.99 o 
   1  23   2       55.47       52.08     25.93 o 
   2  23   2      108.37      153.73     36.60 o 
   3  23   2       81.70       76.28     22.69 o 
   4  23   2       64.41       48.10     21.41 o 
   5  23   2       77.95       89.81     21.06 o 
   0  24   2       66.30       67.32     36.79 o 
   1  24   2       22.51       15.48     25.05 o 
   2  24   2       23.00       16.33     25.73 o 
   1   1   3      567.79      511.43      7.13 o 
   2   1   3      313.83      404.38      6.84 o 
   3   1   3    16133.81    15365.31    122.98 o 
   4   1   3     7650.35     7568.54     79.32 o 
   5   1   3     4755.86     4440.90     50.84 o 
   6   1   3      516.20      554.01     16.74 o 
   7   1   3     4694.87     5221.18     75.91 o 
   8   1   3       20.03       19.74      8.89 o 
   9   1   3     1470.77     1340.40     24.02 o 
  10   1   3      234.70      276.40     15.74 o 
  11   1   3      139.23      163.10     13.69 o 
  12   1   3      329.44      286.12     27.97 o 
   0   2   3      349.27      394.54      8.07 o 
   1   2   3     7998.47     8020.72     50.19 o 
   2   2   3    21239.75    21650.87    149.01 o 
   3   2   3     7329.90     7146.09     58.51 o 
   4   2   3     4170.50     4027.05     36.03 o 
   5   2   3      485.98      427.99     11.36 o 
   6   2   3     5838.45     5936.71     84.40 o 
   7   2   3      581.27      633.32     15.07 o 
   8   2   3      316.02      297.04     11.04 o 
   9   2   3       90.15       62.04     12.17 o 
  10   2   3       44.85       20.10     12.61 o 
  11   2   3      220.57      253.56     15.55 o 
  12   2   3      146.37      154.62     22.93 o 
  13   2   3      176.25      105.97     30.33 o 
   1   3   3      117.09       90.51      3.17 o 
   2   3   3    41049.13    41655.73    326.29 o 
   3   3   3    16764.69    16966.30    123.75 o 
   4   3   3    12707.53    12909.38     96.02 o 
   5   3   3     4750.99     4934.50     45.61 o 
   6   3   3      371.70      411.98     12.66 o 
   7   3   3     3427.35     3907.70     53.60 o 
   8   3   3      864.31      745.30     21.08 o 
   9   3   3       38.64       43.78      8.43 o 
  10   3   3     1751.37     1874.04     37.84 o 
  11   3   3        0.89        4.50     11.83 o 
  12   3   3     1430.56     1463.70     70.56 o 
  13   3   3      169.80      176.75     34.01 o 
  16   3   3        0.28      -14.44     24.55 o 
   0   4   3     4585.13     3950.51     40.81 o 
   1   4   3    81974.55    83600.11    529.68 o 
   2   4   3    12176.50    11671.98     75.53 o 
   3   4   3    15984.38    15697.19    104.14 o 
   4   4   3     4125.40     4203.31     36.22 o 
   5   4   3      677.83      753.91     12.36 o 
   6   4   3     9226.95     9528.57     83.98 o 
   7   4   3      954.61      930.13     16.46 o 
   8   4   3     1149.00     1160.29     23.72 o 
   9   4   3        8.04       20.46      8.96 o 
  10   4   3      443.17      478.99     28.34 o 
  11   4   3      445.31      405.49     18.50 o 
  12   4   3      713.02      774.03     34.87 o 
  13   4   3      182.69      197.63     29.02 o 
  14   4   3      291.29      231.78     31.78 o 
  15   4   3        0.09       -0.26     23.90 o 
  16   4   3       47.76       52.26     27.18 o 
   1   5   3      453.00      394.06      8.24 o 
   2   5   3      174.69      119.68      4.17 o 
   3   5   3     2722.68     2570.55     22.42 o 
   4   5   3     7216.55     7245.99     57.80 o 
   5   5   3     1595.70     1614.56     21.66 o 
   6   5   3      150.49      151.57      8.37 o 
   7   5   3     1247.69     1242.87     19.28 o 
   8   5   3     2410.53     2381.74     29.18 o 
   9   5   3      842.47      865.26     17.91 o 
  10   5   3      746.53      720.22     16.82 o 
  11   5   3      168.94      177.70     17.93 o 
  12   5   3     2182.24     2306.60     71.06 o 
  13   5   3      312.64      277.48     33.09 o 
  14   5   3       26.55       27.44     23.90 o 
  15   5   3       53.24      -16.28     25.08 o 
   0   6   3     1244.46     1450.02     23.79 o 
   1   6   3      562.71      597.66      9.92 o 
   2   6   3     1335.72     1318.21     13.70 o 
   3   6   3      925.08      888.29     13.23 o 
   4   6   3     3466.93     3587.93     31.29 o 
   5   6   3     5284.70     5300.64     48.54 o 
   6   6   3     9317.63     9957.60     89.65 o 
   7   6   3      356.41      339.17      9.52 o 
   8   6   3     1324.47     1435.74     22.39 o 
   9   6   3      310.81      283.87     11.81 o 
  10   6   3     1197.42     1165.27     22.34 o 
  11   6   3      157.15      140.71     12.34 o 
  12   6   3       26.42       14.78     13.51 o 
  13   6   3       14.81       13.98     18.04 o 
  14   6   3      110.09       86.01     27.84 o 
   1   7   3    25250.41    26026.30    163.98 o 
   2   7   3     2246.10     2378.15     23.83 o 
   3   7   3     6902.17     7049.76     55.29 o 
   4   7   3     5749.90     5857.83     49.97 o 
   5   7   3     4578.93     4492.59     43.44 o 
   6   7   3     1040.61      948.32     23.50 o 
   7   7   3      141.96      139.32     12.19 o 
   8   7   3     2078.90     2182.76     29.74 o 
   9   7   3      158.56      167.78     10.17 o 
  10   7   3      628.17      672.86     21.12 o 
  11   7   3      810.72      859.04     24.31 o 
  12   7   3      103.33       81.99     13.13 o 
  13   7   3       53.94       70.19     24.09 o 
  14   7   3      140.40      204.49     24.74 o 
   0   8   3    13440.49    13375.02    138.52 o 
   1   8   3     2483.21     1917.04     22.91 o 
   2   8   3     2008.05     1926.60     21.79 o 
   3   8   3     4052.61     3800.37     32.96 o 
   4   8   3     2017.03     2126.73     24.39 o 
   5   8   3      393.32      383.60     10.83 o 
   6   8   3     1129.53     1153.91     18.96 o 
   7   8   3      239.49      228.29     10.78 o 
   8   8   3      281.70      310.27     10.90 o 
   9   8   3       32.97       29.90      8.42 o 
  10   8   3      914.83      942.86     20.84 o 
  11   8   3      604.72      569.40     23.97 o 
  12   8   3       19.63       -9.56     14.83 o 
  13   8   3      160.76      125.42     30.55 o 
  14   8   3        2.37        3.41     29.28 o 
  15   8   3        1.17      -38.41     25.60 o 
   1   9   3      679.67      731.45     15.52 o 
   2   9   3     1548.86     1864.03     26.79 o 
   3   9   3       72.56       46.66      5.67 o 
   4   9   3     5792.75     5829.39     52.07 o 
   5   9   3        0.13       -7.32      6.09 o 
   6   9   3      213.03      250.71     10.32 o 
   7   9   3     4712.02     4584.89     47.07 o 
   8   9   3      409.00      426.34     14.67 o 
   9   9   3      610.22      658.51     15.94 o 
  10   9   3      677.24      623.36     21.43 o 
  11   9   3      145.53      165.72     16.94 o 
  12   9   3       67.83       72.62     17.44 o 
  13   9   3       13.40      -24.19     16.12 o 
  14   9   3       72.96       29.28     33.48 o 
  15   9   3        2.19       21.27     29.15 o 
   0  10   3     4361.76     4452.64     65.14 o 
   1  10   3     1449.28     1210.74     21.72 o 
   2  10   3      291.16      275.53     13.69 o 
   3  10   3     2077.27     2155.23     24.95 o 
   4  10   3      912.32      969.56     18.44 o 
   5  10   3       40.79       35.63      7.27 o 
   6  10   3      203.27      191.93      9.69 o 
   7  10   3        6.65        1.93      7.71 o 
   8  10   3     1354.10     1575.30     24.97 o 
   9  10   3      698.80      724.59     27.86 o 
  10  10   3       52.50       29.78      8.87 o 
  11  10   3      309.55      272.03     19.70 o 
  12  10   3       14.21       -9.70     19.75 o 
  13  10   3       49.08       30.34     19.24 o 
  14  10   3       17.05       17.97     17.24 o 
  15  10   3       46.49       81.80     35.58 o 
   1  11   3     4776.94     5045.95     51.79 o 
   2  11   3      110.08       72.38      8.42 o 
   3  11   3     2428.36     2545.06     38.84 o 
   4  11   3      916.39      853.43     16.13 o 
   5  11   3     4188.57     4093.75     42.26 o 
   6  11   3      282.83      267.47     11.70 o 
   7  11   3      203.89      219.26     12.03 o 
   8  11   3        3.28        7.99      8.13 o 
   9  11   3     1807.02     1790.82     41.54 o 
  10  11   3      549.17      532.01     26.18 o 
  11  11   3      184.51      230.87     34.21 o 
  12  11   3      259.01      296.75     30.48 o 
  13  11   3      510.80      533.11     35.29 o 
  14  11   3       25.83       -5.05     19.06 o 
   0  12   3      639.06      654.72     24.33 o 
   1  12   3       66.54       27.60      8.04 o 
   2  12   3       78.84      108.11      9.78 o 
   3  12   3     2631.23     2678.01     37.27 o 
   4  12   3      388.79      346.02     12.16 o 
   5  12   3      420.48      407.41     17.07 o 
   6  12   3      288.12      305.12     13.03 o 
   7  12   3        8.84       13.62      9.30 o 
   8  12   3     1389.01     1436.82     29.90 o 
   9  12   3     1298.23     1388.20     38.04 o 
  10  12   3      225.09      210.78     29.55 o 
  11  12   3      711.52      760.64     36.83 o 
  12  12   3        2.08        4.78     20.13 o 
  13  12   3       16.00       42.99     23.00 o 
  14  12   3       22.66       14.93     21.98 o 
   1  13   3     1143.98     1194.15     23.11 o 
   2  13   3      878.13      828.31     19.57 o 
   3  13   3      710.74      648.60     25.69 o 
   4  13   3       11.25        7.46      8.15 o 
   5  13   3     2779.13     2781.33     36.65 o 
   6  13   3     1285.07     1216.07     30.05 o 
   7  13   3     2163.24     2167.23     37.93 o 
   8  13   3     1109.85     1117.92     58.29 o 
   9  13   3      141.21      180.30     19.85 o 
  10  13   3        3.24       39.00     20.17 o 
  11  13   3      124.64      165.89     23.83 o 
  12  13   3       84.46       64.60     47.27 o 
  13  13   3        4.26       15.01     25.14 o 
   0  14   3      400.42      443.17     21.85 o 
   1  14   3      723.54      699.35     24.82 o 
   2  14   3        2.40        7.28      8.48 o 
   3  14   3      497.97      482.32     19.26 o 
   4  14   3        0.82       -3.80      8.85 o 
   5  14   3     2592.47     2669.28     40.15 o 
   6  14   3       12.24       25.36     10.59 o 
   7  14   3       11.89       26.98     15.65 o 
   8  14   3      227.46      234.63     23.96 o 
   9  14   3     1647.25     1678.55     59.63 o 
  10  14   3       20.32        8.08     20.66 o 
  11  14   3      124.04      116.75     28.70 o 
  12  14   3       52.20       42.36     25.98 o 
  13  14   3       77.97       67.02     27.44 o 
   1  15   3       14.51       15.03      8.74 o 
   2  15   3      117.80      112.39     11.26 o 
   3  15   3       54.94       41.27      9.78 o 
   4  15   3      277.11      246.35     15.12 o 
   5  15   3     2165.84     2109.34     44.04 o 
   6  15   3        5.68       11.16     13.32 o 
   7  15   3        0.14       -0.43     15.77 o 
   8  15   3      200.63      167.64     21.15 o 
   9  15   3       10.57        9.92     17.06 o 
  10  15   3       62.54       65.04     22.18 o 
  11  15   3       54.01       41.01     26.29 o 
  12  15   3       25.90       10.11     25.69 o 
  13  15   3       69.85       90.23     29.05 o 
   0  16   3       19.58        2.30     13.79 o 
   1  16   3      250.44      268.10     14.68 o 
   2  16   3       26.59       16.65     10.33 o 
   3  16   3      413.71      375.54     17.89 o 
   4  16   3      179.46      169.20     16.50 o 
   5  16   3       59.50       48.53     16.20 o 
   6  16   3     1191.27     1140.19     35.09 o 
   7  16   3      168.86      141.56     17.80 o 
   8  16   3       89.00       68.06     18.83 o 
   9  16   3       19.42       32.22     21.83 o 
  10  16   3        0.92        5.29     20.96 o 
  11  16   3       34.92        1.71     41.95 o 
  12  16   3       11.30       14.37     27.03 o 
   1  17   3      691.76      722.86     22.30 o 
   2  17   3      141.52      142.41     13.50 o 
   3  17   3      933.33     1080.14     28.78 o 
   4  17   3      581.62      504.95     22.96 o 
   5  17   3      224.07      267.51     21.74 o 
   6  17   3      133.39      128.21     18.04 o 
   7  17   3       26.67        7.56     14.99 o 
   8  17   3       23.92       36.34     16.28 o 
   9  17   3       77.97       67.84     24.40 o 
  10  17   3        0.03       14.68     23.24 o 
  11  17   3       83.98      101.31     32.24 o 
   0  18   3      346.98      379.73     36.07 o 
   1  18   3      993.06      950.65     26.85 o 
   2  18   3        0.30        6.18     12.72 o 
   3  18   3     2065.42     1976.92     39.36 o 
   4  18   3        8.12       17.70     14.25 o 
   5  18   3       82.22       23.48     14.85 o 
   6  18   3      557.48      636.37     35.64 o 
   7  18   3       13.47       22.23     16.34 o 
   8  18   3      247.93      206.08     21.17 o 
   9  18   3       35.28       32.60     19.66 o 
  10  18   3       13.99      -12.21     27.08 o 
  11  18   3      180.22      163.70     35.57 o 
   1  19   3       91.77      115.95     16.41 o 
   2  19   3     1364.43     1312.50     38.93 o 
   3  19   3        2.86       -4.20     14.34 o 
   4  19   3      427.79      444.05     23.65 o 
   5  19   3       52.06       63.65     16.36 o 
   6  19   3        7.61       12.03     14.49 o 
   7  19   3      208.36      229.61     32.36 o 
   8  19   3        0.67       -3.02     16.30 o 
   9  19   3        3.22       -2.80     18.86 o 
  10  19   3        1.12        5.10     22.08 o 
   0  20   3        0.19      -15.79     21.69 o 
   1  20   3      166.61      164.31     17.60 o 
   2  20   3      195.35      233.55     21.11 o 
   3  20   3      406.34      425.28     24.49 o 
   4  20   3       50.94       66.04     17.07 o 
   5  20   3      853.78      889.80     35.50 o 
   6  20   3       76.28       72.90     16.94 o 
   7  20   3        0.25        7.17     15.39 o 
   8  20   3        6.71      -14.56     19.64 o 
   9  20   3        1.20       -6.44     19.83 o 
   1  21   3        5.59      -11.92     16.63 o 
   2  21   3      219.01      210.54     21.28 o 
   3  21   3      598.67      725.53     30.52 o 
   4  21   3       76.21       82.15     18.13 o 
   5  21   3       52.40       57.66     17.80 o 
   6  21   3        4.51        5.79     15.87 o 
   7  21   3      262.05      291.59     23.21 o 
   8  21   3       27.69       34.33     19.46 o 
   0  22   3       18.24        4.67     40.05 o 
   1  22   3       35.43       25.66     37.80 o 
   2  22   3        5.16        0.14     18.63 o 
   3  22   3        6.61        8.30     22.20 o 
   4  22   3        0.68       -1.87     17.19 o 
   5  22   3       43.43       11.25     18.02 o 
   6  22   3      125.15      121.82     20.59 o 
   1  23   3       85.55      116.72     34.63 o 
   2  23   3       48.81       42.56     24.98 o 
   3  23   3      129.36      142.45     24.88 o 
   4  23   3       78.01       75.37     22.68 o 
   0  24   3        4.12       -2.37     35.67 o 
   1  24   3      564.28      611.01     42.23 o 
   0   0   4    91301.27   102796.43   1077.35 o 
   1   0   4      935.16     1101.90     13.04 o 
   2   0   4    21625.26    20958.19    231.73 o 
   3   0   4      118.82       82.78      4.43 o 
   4   0   4      120.90       95.82      6.01 o 
   5   0   4     5144.99     5061.19     94.70 o 
   6   0   4     3997.81     4109.85     82.25 o 
   7   0   4     3506.84     3896.60    114.92 o 
   8   0   4     1428.90     1358.30     31.80 o 
   9   0   4     1112.60     1106.62     29.51 o 
  10   0   4       40.82        8.80     21.40 o 
  11   0   4      115.33       45.77     18.91 o 
  12   0   4       15.38      -32.70     21.80 o 
  13   0   4       49.29       19.70     26.66 o 
   1   1   4     4291.78     4060.33     25.66 o 
   2   1   4    19900.71    20082.51    127.04 o 
   3   1   4      119.49      125.56      4.75 o 
   4   1   4     5886.83     5529.41     57.24 o 
   5   1   4     2342.49     2340.06     39.33 o 
   6   1   4     3069.03     3141.86     50.38 o 
   7   1   4      921.60      993.78     21.45 o 
   8   1   4        2.68       -8.09     12.62 o 
   9   1   4      275.39      277.40     22.24 o 
  10   1   4      172.62      186.94     19.05 o 
  11   1   4      319.33      249.41     24.28 o 
  12   1   4     1444.90     1300.13     48.45 o 
  13   1   4      118.90      101.24     29.81 o 
   0   2   4    29076.35    29371.37    256.61 o 
   1   2   4     6347.91     6093.58     41.29 o 
   2   2   4     1662.04     1539.20     12.65 o 
   3   2   4      464.66      480.80      8.78 o 
   4   2   4      419.63      384.59      8.11 o 
   5   2   4     1066.09     1039.91     17.46 o 
   6   2   4       95.46       91.25     12.45 o 
   7   2   4     1046.09     1169.56     57.07 o 
   8   2   4       49.61       76.15     10.25 o 
   9   2   4      640.46      699.72     33.19 o 
  10   2   4      236.21      231.97     22.61 o 
  11   2   4      205.79      170.49     23.00 o 
  12   2   4      116.04      118.52     22.24 o 
  13   2   4        0.67       22.72     27.31 o 
   1   3   4     1489.49     1337.69     12.85 o 
   2   3   4    30984.06    29609.47    183.20 o 
   3   3   4     3006.97     2874.43     26.34 o 
   4   3   4     4749.83     4676.52     39.22 o 
   5   3   4     2653.87     2859.58     29.93 o 
   6   3   4     4566.55     4856.63     53.02 o 
   7   3   4      374.33      360.79     13.63 o 
   8   3   4      505.79      555.72     29.41 o 
   9   3   4        8.00        5.08      8.18 o 
  10   3   4      117.44      133.47     11.97 o 
  11   3   4     2707.43     2754.83     69.72 o 
  12   3   4     1950.80     1613.20     70.84 o 
  13   3   4      379.22      312.56     41.63 o 
  16   3   4       51.12       50.95     27.05 o 
   0   4   4    31003.27    31132.15    272.22 o 
   1   4   4     4186.10     4412.77     35.71 o 
   2   4   4     1356.18     1167.89     12.31 o 
   3   4   4     2314.81     2308.95     20.29 o 
   4   4   4     4898.05     4846.53     43.54 o 
   5   4   4    10053.44    10434.42     85.12 o 
   6   4   4      162.94      143.83      7.05 o 
   7   4   4     2236.28     2193.31     27.75 o 
   8   4   4     5181.14     5382.75     63.62 o 
   9   4   4      392.65      381.15     14.12 o 
  10   4   4      918.09      900.73     32.88 o 
  11   4   4       29.28        3.22     12.42 o 
  12   4   4        1.26       -6.51     13.44 o 
  13   4   4      354.80      344.57     25.94 o 
  14   4   4        9.42      -10.37     20.75 o 
  15   4   4       94.39       83.78     27.71 o 
  16   4   4        7.32       48.85     27.18 o 
   1   5   4      590.04      619.93      9.85 o 
   2   5   4     7528.57     8272.71     56.38 o 
   3   5   4     6154.14     6101.72     43.41 o 
   4   5   4       22.19       36.56      4.78 o 
   5   5   4     4037.69     4446.25     45.01 o 
   6   5   4     3147.75     3421.12     37.19 o 
   7   5   4      281.06      255.54      9.82 o 
   8   5   4     2657.16     2968.16     34.40 o 
   9   5   4       20.01       12.14      6.70 o 
  10   5   4      230.57      222.07     12.11 o 
  11   5   4      100.52      121.01     17.48 o 
  12   5   4        6.50       -5.79     14.76 o 
  13   5   4       22.16        0.84     16.91 o 
  14   5   4       13.59      -10.11     23.24 o 
  15   5   4        6.06      -34.66     23.11 o 
   0   6   4     4282.84     3458.40     43.83 o 
   1   6   4       66.09      126.75      5.59 o 
   2   6   4     4628.14     4344.92     33.52 o 
   3   6   4      891.93      857.37     11.86 o 
   4   6   4     8834.57     9157.42     76.99 o 
   5   6   4      145.91      134.81      8.01 o 
   6   6   4     3446.92     3794.92     37.63 o 
   7   6   4     2412.73     2421.05     30.46 o 
   8   6   4     2479.36     2357.11     30.35 o 
   9   6   4       82.47      107.49      8.62 o 
  10   6   4     2003.67     1957.51     39.04 o 
  11   6   4       11.44        1.63     12.20 o 
  12   6   4      128.07      144.87     18.75 o 
  13   6   4        6.20       -4.91     17.44 o 
  14   6   4       39.97        1.71     24.95 o 
  15   6   4        1.14        8.93     25.34 o 
   1   7   4      854.14      872.01     17.05 o 
   2   7   4     5158.63     5661.58     46.39 o 
   3   7   4     1897.14     2138.24     21.49 o 
   4   7   4      307.99      273.99      8.42 o 
   5   7   4      267.03      331.74     10.28 o 
   6   7   4      719.03      676.06     16.04 o 
   7   7   4       25.31       13.64      5.91 o 
   8   7   4     1126.88     1185.20     21.42 o 
   9   7   4       58.30       51.41      8.36 o 
  10   7   4      341.12      327.18     13.51 o 
  11   7   4      397.96      386.88     18.02 o 
  12   7   4      137.81      147.87     19.39 o 
  13   7   4      129.19      145.88     23.15 o 
  14   7   4       29.91       14.43     21.53 o 
   0   8   4    16609.57    16994.61    193.28 o 
   1   8   4      474.40      494.42     12.91 o 
   2   8   4     1563.22     1672.97     24.53 o 
   3   8   4      465.02      414.38      9.77 o 
   4   8   4       12.62       -0.76      4.48 o 
   5   8   4       43.80       31.00      5.95 o 
   6   8   4      878.83     1022.97     18.02 o 
   7   8   4      189.34      199.75     10.60 o 
   8   8   4      579.22      594.32     21.94 o 
   9   8   4      438.16      398.80     16.59 o 
  10   8   4       52.12       45.48      9.02 o 
  11   8   4      196.63      232.47     17.22 o 
  12   8   4      133.41       83.94     18.29 o 
  13   8   4      215.81      191.22     25.52 o 
  14   8   4       94.75      112.80     36.11 o 
  15   8   4       95.79       93.36     33.09 o 
   1   9   4      392.56      424.96     12.17 o 
   2   9   4     6498.44     6372.84     63.73 o 
   3   9   4      930.11      799.87     14.35 o 
   4   9   4      824.55      994.74     15.89 o 
   5   9   4      205.08      203.93      9.49 o 
   6   9   4     2859.56     2715.34     32.70 o 
   7   9   4      110.62      113.25      8.75 o 
   8   9   4       37.60       30.59      7.39 o 
   9   9   4      112.52      138.20     11.14 o 
  10   9   4        9.79       -2.82     11.68 o 
  11   9   4      226.52      187.59     17.21 o 
  12   9   4      752.67      775.91     33.79 o 
  13   9   4       51.44       33.63     16.59 o 
  14   9   4      219.01      264.73     45.83 o 
  15   9   4      265.71      296.91     45.04 o 
   0  10   4     1229.35     1122.08     27.98 o 
   1  10   4      119.50      105.24      8.63 o 
   2  10   4       51.88       48.17      7.39 o 
   3  10   4     1026.16      972.93     17.29 o 
   4  10   4      560.66      513.20     12.80 o 
   5  10   4     1007.10     1069.50     21.38 o 
   6  10   4      375.74      405.31     13.24 o 
   7  10   4     1015.60      935.91     20.56 o 
   8  10   4        2.27        1.43      6.04 o 
   9  10   4      177.42      175.11     10.91 o 
  10  10   4       32.42       18.77     11.50 o 
  11  10   4      344.13      311.84     20.49 o 
  12  10   4       74.48       91.18     22.24 o 
  13  10   4       83.91       57.48     20.13 o 
  14  10   4      238.40      200.39     43.60 o 
  15  10   4       29.06       72.88     36.63 o 
   1  11   4     3130.04     3115.24     40.15 o 
   2  11   4      474.82      402.50     20.56 o 
   3  11   4       14.81        2.73      6.60 o 
   4  11   4       37.15       42.71      7.15 o 
   5  11   4       11.56        2.07      6.48 o 
   6  11   4      234.10      233.72     11.52 o 
   7  11   4      129.54      128.81     12.36 o 
   8  11   4      537.34      558.97     21.08 o 
   9  11   4      419.51      435.23     19.78 o 
  10  11   4      360.92      382.53     16.87 o 
  11  11   4        3.60      -18.16     16.44 o 
  12  11   4       22.09       24.01     21.15 o 
  13  11   4       11.44        0.90     29.74 o 
  14  11   4        2.34      -40.31     33.09 o 
   0  12   4     5407.80     5249.96     78.09 o 
   1  12   4     3824.61     4066.52     46.00 o 
   2  12   4      343.63      415.34     14.87 o 
   3  12   4      379.93      378.20     14.67 o 
   4  12   4       78.04       76.22      9.26 o 
   5  12   4      350.08      319.77     13.70 o 
   6  12   4      245.95      249.56     12.44 o 
   7  12   4      728.47      785.21     22.63 o 
   8  12   4       53.95       46.82     11.05 o 
   9  12   4        4.59        5.43     14.59 o 
  10  12   4      232.32      263.76     25.75 o 
  11  12   4      473.29      578.91     32.40 o 
  12  12   4      257.53      360.04     33.30 o 
  13  12   4        2.34      -30.50     20.33 o 
  14  12   4       14.54      -20.62     28.69 o 
   1  13   4     1557.07     1544.50     38.31 o 
   2  13   4     2905.15     2772.50     39.72 o 
   3  13   4      225.84      223.80     12.77 o 
   4  13   4      219.19      205.46     13.07 o 
   5  13   4       22.25       16.96      7.65 o 
   6  13   4      261.70      293.07     13.59 o 
   7  13   4       55.28       67.72     13.12 o 
   8  13   4      644.38      603.47     27.86 o 
   9  13   4        0.58      -10.81     15.40 o 
  10  13   4     1442.38     1493.46     50.37 o 
  11  13   4      149.76      223.83     25.83 o 
  12  13   4       24.32       56.16     25.21 o 
  13  13   4       13.07       18.89     23.34 o 
   0  14   4     1718.99     1876.14     43.17 o 
   1  14   4      936.77      887.52     21.58 o 
   2  14   4      437.98      432.98     15.75 o 
   3  14   4      566.78      620.24     21.91 o 
   4  14   4        2.24       -0.14      9.53 o 
   5  14   4        2.60       -2.55      8.82 o 
   6  14   4     1784.78     1869.21     35.98 o 
   7  14   4       36.09       36.99     15.45 o 
   8  14   4      400.87      341.53     23.67 o 
   9  14   4       47.95       64.41     18.17 o 
  10  14   4      488.70      436.71     40.48 o 
  11  14   4      141.89      127.62     24.24 o 
  12  14   4       43.10       35.83     24.79 o 
  13  14   4        9.46       15.19     23.56 o 
   1  15   4        3.00        3.56      8.76 o 
   2  15   4       56.70       45.57     10.08 o 
   3  15   4      164.67      194.32     16.78 o 
   4  15   4       31.27       20.98     10.91 o 
   5  15   4        0.33       18.33     11.90 o 
   6  15   4      302.38      322.75     29.35 o 
   7  15   4      656.55      700.15     27.52 o 
   8  15   4      757.13      651.68     30.62 o 
   9  15   4       18.18      -29.17     19.45 o 
  10  15   4        0.01      -32.35     21.57 o 
  11  15   4       55.23       95.35     29.53 o 
  12  15   4       78.30      102.83     30.31 o 
   0  16   4     1445.12     1418.82     52.33 o 
   1  16   4      936.88      978.67     24.58 o 
   2  16   4     1836.59     1904.11     33.61 o 
   3  16   4      928.59      996.40     27.33 o 
   4  16   4       36.06       56.16     14.28 o 
   5  16   4       33.11       23.39     14.91 o 
   6  16   4       67.78       65.58     16.57 o 
   7  16   4      251.13      245.06     19.88 o 
   8  16   4       61.38       66.00     15.76 o 
   9  16   4      134.53      116.98     25.31 o 
  10  16   4       74.55       63.97     23.43 o 
  11  16   4       90.92       94.73     30.27 o 
  12  16   4        0.29       -6.98     25.72 o 
   1  17   4      420.31      440.41     18.55 o 
   2  17   4      173.59      185.46     14.96 o 
   3  17   4       61.92       61.37     13.95 o 
   4  17   4     1283.78     1158.93     33.07 o 
   5  17   4       98.71       94.93     17.52 o 
   6  17   4        0.42      -13.26     14.21 o 
   7  17   4        0.42       30.08     15.31 o 
   8  17   4        0.63       -2.05     15.15 o 
   9  17   4       54.66       29.77     19.01 o 
  10  17   4        1.52       18.55     22.24 o 
  11  17   4       13.83      -17.57     26.30 o 
   0  18   4     3582.05     3678.63     72.94 o 
   1  18   4      596.50      618.29     22.11 o 
   2  18   4       80.78       79.25     14.63 o 
   3  18   4      259.07      261.02     18.55 o 
   4  18   4       22.15        6.77     13.94 o 
   5  18   4       13.24        1.01     15.46 o 
   6  18   4      267.29      252.22     22.22 o 
   7  18   4        2.96      -21.76     15.10 o 
   8  18   4       89.21       74.14     19.65 o 
   9  18   4      153.66      141.97     26.63 o 
  10  18   4       99.34      102.50     21.73 o 
   1  19   4      211.47      220.69     18.14 o 
   2  19   4     1165.29     1185.24     46.07 o 
   3  19   4       15.12        4.50     14.47 o 
   4  19   4       16.44       -8.73     15.20 o 
   5  19   4       62.83       88.32     17.16 o 
   6  19   4      203.86      194.70     21.54 o 
   7  19   4      343.86      372.30     25.61 o 
   8  19   4      129.04      166.86     23.77 o 
   9  19   4       86.76       76.72     21.89 o 
  10  19   4      121.21      123.81     26.91 o 
   0  20   4     1848.25     1697.15     61.44 o 
   1  20   4        9.58       30.48     16.45 o 
   2  20   4      399.45      414.59     24.60 o 
   3  20   4       83.96      103.38     18.48 o 
   4  20   4      379.38      351.12     23.31 o 
   5  20   4        0.02       11.72     15.71 o 
   6  20   4        5.94       -6.57     14.95 o 
   7  20   4       56.91       37.83     18.80 o 
   8  20   4        5.83        0.72     18.73 o 
   9  20   4       15.03       -2.60     23.99 o 
   1  21   4       36.10       52.51     19.38 o 
   2  21   4      183.17      147.90     23.08 o 
   3  21   4        1.50       22.18     17.03 o 
   4  21   4       12.75       -3.47     16.54 o 
   5  21   4      125.24      123.15     22.42 o 
   6  21   4        3.84      -22.76     15.17 o 
   7  21   4       52.43       57.19     19.33 o 
   0  22   4      496.26      578.23     52.36 o 
   1  22   4      451.62      483.52     31.22 o 
   2  22   4      395.58      384.79     28.59 o 
   3  22   4       42.93       26.98     20.60 o 
   4  22   4       30.39        9.68     19.86 o 
   5  22   4       45.32       52.55     19.01 o 
   6  22   4       17.90       26.26     18.13 o 
   1  23   4        1.15      -26.11     36.65 o 
   2  23   4       14.82       47.65     24.61 o 
   3  23   4      150.65      154.64     25.16 o 
   4  23   4        7.53        2.43     20.98 o 
   1   1   5       11.90       -3.60      2.40 o 
   2   1   5    12222.09    12095.82     72.30 o 
   3   1   5      910.67     1144.88     13.03 o 
   4   1   5     2162.33     2315.67     21.27 o 
   5   1   5      693.05      719.41     12.18 o 
   6   1   5      106.22       87.67      9.88 o 
   7   1   5      614.73      669.89     17.79 o 
   8   1   5       28.66       53.78      9.89 o 
   9   1   5      482.39      446.84     17.73 o 
  10   1   5       29.62        1.96     15.54 o 
  11   1   5      796.57      773.30     38.67 o 
  12   1   5       20.18       11.05     18.66 o 
  13   1   5      217.45      186.97     39.66 o 
   0   2   5     8452.80     9071.06     85.01 o 
   1   2   5   139769.33   150418.48    906.75 o 
   2   2   5     2540.73     2143.62     17.21 o 
   3   2   5     4890.69     4559.30     36.21 o 
   4   2   5     2425.45     2307.61     24.67 o 
   5   2   5      951.91     1055.25     14.24 o 
   6   2   5     1533.65     1495.95     31.71 o 
   7   2   5      984.83      882.16     23.99 o 
   8   2   5       85.06      102.80     18.22 o 
   9   2   5     1300.35     1324.14     40.33 o 
  10   2   5      726.03      791.64     30.23 o 
  11   2   5        5.83       21.63     19.18 o 
  12   2   5      671.14      640.51     38.35 o 
  13   2   5      570.65      530.89     37.63 o 
   1   3   5      493.02      442.78     13.90 o 
   2   3   5     2859.31     2786.42     24.76 o 
   3   3   5     2887.93     2931.06     25.75 o 
   4   3   5     3950.99     4135.36     33.21 o 
   5   3   5      595.28      522.94     12.97 o 
   6   3   5      698.72      679.99     11.61 o 
   7   3   5       12.75        1.25     16.54 o 
   8   3   5      762.80      807.74     36.66 o 
   9   3   5      608.05      595.80     57.14 o 
  10   3   5      197.63      180.20     22.93 o 
  11   3   5      244.06      228.34     21.19 o 
  12   3   5      896.61      879.88     50.90 o 
  13   3   5        0.45       38.88     20.61 o 
  15   3   5      124.80      143.52     26.66 o 
  16   3   5       18.84       25.74     24.29 o 
   0   4   5    12329.82    12382.07    125.71 o 
   1   4   5     7408.18     7396.21     53.42 o 
   2   4   5     9135.45     9035.73     60.87 o 
   3   4   5      148.62       90.29      4.29 o 
   4   4   5      784.49      908.57     14.15 o 
   5   4   5      105.27      122.73      7.02 o 
   6   4   5     1434.70     1463.01     20.28 o 
   7   4   5      697.97      684.66     14.17 o 
   8   4   5     2817.76     2953.57     50.96 o 
   9   4   5      643.41      692.33     23.68 o 
  10   4   5     1316.00     1309.37     44.64 o 
  11   4   5      435.32      532.00     39.78 o 
  12   4   5       96.11       70.59     15.44 o 
  13   4   5       96.03      105.38     19.70 o 
  14   4   5      274.12      206.96     28.76 o 
  15   4   5       46.40       45.04     24.55 o 
  16   4   5       71.66       56.07     26.26 o 
   1   5   5     5610.09     5624.65     43.06 o 
   2   5   5      150.11      159.71      5.36 o 
   3   5   5       36.07       73.21      4.38 o 
   4   5   5       32.90       62.17      5.57 o 
   5   5   5     8378.49     8972.33     75.49 o 
   6   5   5     6867.00     6855.75     65.20 o 
   7   5   5     1880.11     1917.74     25.43 o 
   8   5   5      582.50      579.78     19.97 o 
   9   5   5     1217.44     1114.00     19.59 o 
  10   5   5      386.73      419.02     15.47 o 
  11   5   5      947.45     1053.59     29.88 o 
  12   5   5     1230.60     1273.04     53.51 o 
  13   5   5      936.98      971.33     39.95 o 
  14   5   5        0.41        2.10     21.40 o 
  15   5   5        0.02       44.12     24.29 o 
  16   5   5        3.19      -14.44     24.82 o 
   0   6   5    47127.47    48510.15    461.96 o 
   1   6   5     6294.42     6237.34     52.84 o 
   2   6   5     3131.09     3070.53     28.58 o 
   3   6   5      862.40      725.22     11.24 o 
   4   6   5      418.31      397.53     10.90 o 
   5   6   5     2461.18     2554.56     31.39 o 
   6   6   5     1958.39     2128.64     26.30 o 
   7   6   5       34.46       24.61     11.77 o 
   8   6   5        0.55       -2.13      6.63 o 
   9   6   5     1280.38     1277.83     26.85 o 
  10   6   5        5.40       14.54      7.64 o 
  11   6   5     1084.50     1030.59     31.95 o 
  12   6   5      323.56      328.36     22.71 o 
  13   6   5      512.98      445.26     30.14 o 
  14   6   5       38.24       52.78     20.18 o 
  15   6   5       22.73       42.02     27.18 o 
   1   7   5     6248.40     6242.15     57.11 o 
   2   7   5     8306.69     8513.41     73.45 o 
   3   7   5      673.54      659.88     12.09 o 
   4   7   5     4208.72     4371.32     44.18 o 
   5   7   5     2158.25     2220.30     26.85 o 
   6   7   5      194.03      239.40     10.51 o 
   7   7   5     2296.94     2536.11     29.17 o 
   8   7   5      849.56      768.18     17.78 o 
   9   7   5        4.37       -3.63      7.31 o 
  10   7   5      143.18      139.93     11.04 o 
  11   7   5     1608.68     1593.95     34.23 o 
  12   7   5       26.28       44.61     16.70 o 
  13   7   5      423.38      367.01     29.75 o 
  14   7   5      103.36      100.92     22.64 o 
   0   8   5    10368.11    11195.13    134.02 o 
   1   8   5     2528.40     2485.33     31.77 o 
   2   8   5    10252.19     9662.72     83.12 o 
   3   8   5     1528.32     1587.87     20.86 o 
   4   8   5     1386.01     1401.04     19.51 o 
   5   8   5      701.06      676.39     16.11 o 
   6   8   5       31.67       47.96      7.25 o 
   7   8   5      301.73      252.55     10.10 o 
   8   8   5      125.52      131.23     10.19 o 
   9   8   5       38.82       48.41      9.01 o 
  10   8   5        0.00       -1.28      9.20 o 
  11   8   5      816.27      731.23     27.09 o 
  12   8   5      310.48      290.45     17.27 o 
  13   8   5      231.07      193.52     26.09 o 
  14   8   5      178.04      161.78     39.92 o 
  15   8   5      327.53      318.06     47.54 o 
   1   9   5     1155.65     1124.20     20.07 o 
   2   9   5      590.15      506.46     13.53 o 
   3   9   5     4998.29     4851.87     48.45 o 
   4   9   5     2462.77     2667.93     28.22 o 
   5   9   5     1145.91     1120.41     21.18 o 
   6   9   5       92.78       79.36      8.40 o 
   7   9   5      326.30      345.09     14.55 o 
   8   9   5      363.79      377.72     13.23 o 
   9   9   5     1633.53     1687.75     28.61 o 
  10   9   5       25.45       33.15     13.36 o 
  11   9   5        2.02      -14.66     12.60 o 
  12   9   5      158.96      148.38     16.08 o 
  13   9   5        0.47       11.48     13.21 o 
  14   9   5       88.41       84.83     38.87 o 
  15   9   5      253.36      217.20     45.70 o 
   0  10   5     1229.55     1217.14     29.64 o 
   1  10   5     1167.73     1240.28     22.73 o 
   2  10   5        0.18       10.69      5.30 o 
   3  10   5      131.55      175.50      9.37 o 
   4  10   5       59.39       43.54      6.75 o 
   5  10   5        8.82        5.71      5.60 o 
   6  10   5     5092.65     4849.61     53.72 o 
   7  10   5      358.84      332.73     13.42 o 
   8  10   5      459.51      488.47     22.10 o 
   9  10   5     1359.24     1357.61     28.18 o 
  10  10   5       71.35       69.73     15.34 o 
  11  10   5       98.80       66.60     15.22 o 
  12  10   5        0.24       -1.01     16.12 o 
  13  10   5      129.81       70.49     19.49 o 
  14  10   5        0.12      -47.66     31.78 o 
   1  11   5      733.78      647.70     17.76 o 
   2  11   5       63.91       65.55      9.52 o 
   3  11   5      126.43      132.75      9.19 o 
   4  11   5      175.16      177.56      9.53 o 
   5  11   5     1742.61     1798.31     29.02 o 
   6  11   5      694.36      703.59     18.08 o 
   7  11   5      342.35      345.08     14.21 o 
   8  11   5     1435.22     1380.09     57.92 o 
   9  11   5      382.86      395.65     16.17 o 
  10  11   5      104.51       75.24     19.98 o 
  11  11   5        1.31      -24.68     16.45 o 
  12  11   5      450.69      463.05     40.38 o 
  13  11   5       76.35       34.36     20.79 o 
  14  11   5       37.47      -33.35     34.80 o 
   0  12   5      195.00      245.21     16.90 o 
   1  12   5       25.79       20.70      8.40 o 
   2  12   5      268.58      242.11     14.42 o 
   3  12   5     1601.34     1514.69     27.81 o 
   4  12   5      616.79      649.01     17.64 o 
   5  12   5       32.96       30.85      8.48 o 
   6  12   5      333.77      317.39     13.28 o 
   7  12   5      182.71      174.49     13.28 o 
   8  12   5      291.89      303.32     15.70 o 
   9  12   5     2731.54     3077.88     59.11 o 
  10  12   5      458.46      422.42     29.54 o 
  11  12   5       67.25       49.29     20.34 o 
  12  12   5        0.50        6.71     22.46 o 
  13  12   5       45.62       34.99     21.27 o 
  14  12   5        4.06       30.86     39.13 o 
   1  13   5        6.03       -6.09      7.53 o 
   2  13   5      234.52      179.49     12.73 o 
   3  13   5       42.99        7.64      9.25 o 
   4  13   5      420.27      444.68     16.87 o 
   5  13   5       14.42       -9.83      8.37 o 
   6  13   5      671.80      659.88     18.91 o 
   7  13   5        9.10       18.25     10.32 o 
   8  13   5      595.68      617.63     28.39 o 
   9  13   5      193.17      198.54     33.87 o 
  10  13   5      437.12      484.02     31.76 o 
  11  13   5        5.28       19.14     19.54 o 
  12  13   5        0.25       48.08     38.01 o 
  13  13   5       53.20       22.79     24.29 o 
   0  14   5      407.00      369.01     21.62 o 
   1  14   5     2184.58     2188.85     33.61 o 
   2  14   5     2648.39     2556.44     39.60 o 
   3  14   5       18.03       -8.49      9.24 o 
   4  14   5        4.62       -5.42      9.95 o 
   5  14   5       76.30       56.26     12.72 o 
   6  14   5      284.11      301.31     16.93 o 
   7  14   5      407.48      405.07     21.35 o 
   8  14   5        9.98       32.52     17.59 o 
   9  14   5      407.93      383.06     31.26 o 
  10  14   5        2.28        3.58     20.18 o 
  11  14   5      201.54      269.90     55.29 o 
  12  14   5        0.65       14.98     24.80 o 
  13  14   5       22.83       25.66     24.68 o 
   1  15   5     1383.65     1401.28     32.36 o 
   2  15   5        0.32       -5.45      8.90 o 
   3  15   5     3032.43     2910.75     76.06 o 
   4  15   5       88.56       78.51     13.87 o 
   5  15   5      329.59      378.27     23.25 o 
   6  15   5      155.56      152.38     17.45 o 
   7  15   5      321.05      315.40     20.76 o 
   8  15   5      156.73      159.90     17.62 o 
   9  15   5      558.09      482.76     34.74 o 
  10  15   5       74.98       87.64     23.94 o 
  11  15   5      237.08      309.91     52.66 o 
  12  15   5        0.03       -5.66     25.94 o 
   0  16   5      112.69       74.26     17.51 o 
   1  16   5       71.24       64.88     11.37 o 
   2  16   5      398.95      381.57     23.66 o 
   3  16   5        0.01       -3.57     11.74 o 
   4  16   5     1052.95     1033.67     30.20 o 
   5  16   5        4.14        4.59     14.35 o 
   6  16   5     1326.47     1251.68     41.40 o 
   7  16   5      589.78      593.51     26.46 o 
   8  16   5        0.05       -3.98     13.98 o 
   9  16   5        0.00       -0.99     16.95 o 
  10  16   5      211.38      187.38     27.74 o 
  11  16   5       24.40       -0.84     23.60 o 
  12  16   5        2.47      -20.33     25.81 o 
   1  17   5      128.43       98.80     13.57 o 
   2  17   5      105.57       69.70     14.17 o 
   3  17   5     1015.77     1012.61     29.16 o 
   4  17   5       68.41       66.79     17.55 o 
   5  17   5     1007.86      968.77     33.79 o 
   6  17   5        6.15       15.59     15.06 o 
   7  17   5      274.95      327.21     22.98 o 
   8  17   5      217.01      171.03     19.47 o 
   9  17   5       84.01       51.53     19.51 o 
  10  17   5        0.28      -10.25     17.75 o 
  11  17   5        0.09       19.77     20.39 o 
   0  18   5     1125.16     1287.64     43.85 o 
   1  18   5       25.33       25.61     13.91 o 
   2  18   5       58.43       79.76     14.71 o 
   3  18   5       59.94       57.88     15.19 o 
   4  18   5        0.02       -4.14     13.86 o 
   5  18   5       44.93       50.32     20.10 o 
   6  18   5        2.01      -16.88     15.78 o 
   7  18   5        3.82      -23.33     15.55 o 
   8  18   5       16.03       -9.28     17.94 o 
   9  18   5      193.82      164.38     24.45 o 
  10  18   5       21.55        4.55     19.07 o 
   1  19   5      164.78      202.92     18.29 o 
   2  19   5       19.02       28.62     14.76 o 
   3  19   5      153.50      142.65     18.62 o 
   4  19   5       41.68       14.62     14.97 o 
   5  19   5        5.77       -0.88     13.98 o 
   6  19   5        6.14      -14.61     15.87 o 
   7  19   5        6.78        5.28     16.94 o 
   8  19   5        8.46       -3.09     18.51 o 
   9  19   5       64.78       61.09     20.96 o 
   0  20   5      404.72      341.98     59.59 o 
   1  20   5      605.79      696.56     29.25 o 
   2  20   5       10.37       33.86     16.93 o 
   3  20   5      228.80      202.19     21.10 o 
   4  20   5      163.71      222.44     22.79 o 
   5  20   5      243.32      199.88     20.32 o 
   6  20   5        9.31      -16.76     15.07 o 
   7  20   5        6.40      -18.79     16.72 o 
   8  20   5        3.47       26.80     20.73 o 
   1  21   5       38.60       12.02     18.50 o 
   2  21   5       24.10       35.95     19.32 o 
   3  21   5        3.67        9.90     20.82 o 
   4  21   5       14.88        7.89     18.48 o 
   5  21   5      291.15      387.29     26.44 o 
   6  21   5        1.74       -3.26     16.00 o 
   7  21   5       10.97       -5.55     18.01 o 
   0  22   5       78.86       11.47     33.65 o 
   1  22   5        3.77       58.12     21.04 o 
   2  22   5      197.38      196.44     25.34 o 
   3  22   5        2.01      -11.98     18.91 o 
   4  22   5       48.67       16.76     20.24 o 
   5  22   5       47.20       39.09     20.99 o 
   6  22   5      210.81      240.42     23.91 o 
   1  23   5       46.89        6.81     24.09 o 
   2  23   5       53.30       54.25     22.17 o 
   3  23   5       51.30       67.70     22.99 o 
   4  23   5       23.53       79.90     22.94 o 
   0   0   6     1883.68     1755.28     29.10 o 
   1   0   6    24677.80    24208.57    185.65 o 
   2   0   6        8.55       14.07      5.67 o 
   3   0   6     6854.87     7015.14     58.76 o 
   4   0   6    19279.27    18493.15    360.23 o 
   5   0   6      136.98       97.89      9.44 o 
   6   0   6     1177.14     1101.72     25.58 o 
   7   0   6      467.98      401.33     15.95 o 
   8   0   6      896.35      843.71     53.08 o 
   9   0   6       71.05       32.17     23.77 o 
  10   0   6      834.78      700.16     53.20 o 
  11   0   6      675.23      715.98     53.98 o 
  12   0   6     1585.93     1507.67     78.44 o 
  13   0   6        0.03      -39.19     26.13 o 
   1   1   6    15750.03    15432.88     85.91 o 
   2   1   6     1453.27     1511.39     12.64 o 
   3   1   6     1765.17     1783.38     15.62 o 
   4   1   6      846.29      817.33     10.17 o 
   5   1   6       32.65       32.93      5.26 o 
   6   1   6     9295.87     9554.86    101.19 o 
   7   1   6      123.91      168.04     10.39 o 
   8   1   6       30.62       22.26      7.67 o 
   9   1   6        1.44       -7.04      8.65 o 
  10   1   6       21.24        9.90     17.45 o 
  11   1   6        9.25        4.02     18.59 o 
  12   1   6       68.08       28.36     21.40 o 
  13   1   6      329.16      264.38     28.66 o 
   0   2   6    10627.59    10418.58     90.97 o 
   1   2   6    11865.97    11679.29     71.20 o 
   2   2   6      508.91      599.11      8.10 o 
   3   2   6     1954.26     1946.38     19.80 o 
   4   2   6       15.82       20.20      2.93 o 
   5   2   6     3065.86     3073.14     41.83 o 
   6   2   6     1111.74     1165.81     29.34 o 
   7   2   6      170.21      174.18     11.62 o 
   8   2   6      909.06      887.49     39.86 o 
   9   2   6        7.46        5.71     13.11 o 
  10   2   6      469.66      420.38     24.64 o 
  11   2   6        0.35      -11.87     21.99 o 
  12   2   6       12.08      -21.81     26.00 o 
  13   2   6      560.91      565.74     41.31 o 
   1   3   6     8097.02     7870.02     56.83 o 
   2   3   6     8775.79     9418.51     63.23 o 
   3   3   6     3717.24     3941.02     32.75 o 
   4   3   6     1293.16     1182.05     14.73 o 
   5   3   6        0.25       -6.57      4.38 o 
   6   3   6     1182.55     1109.28     19.84 o 
   7   3   6     2074.83     2261.68     55.04 o 
   8   3   6     1063.09     1125.13     66.55 o 
   9   3   6      392.41      302.65     26.56 o 
  10   3   6      431.33      444.06     25.81 o 
  11   3   6      882.87      797.29     34.03 o 
  12   3   6       19.98       20.85     20.29 o 
  13   3   6      938.46      943.98     51.91 o 
  14   3   6      178.06      195.66     24.82 o 
  15   3   6      162.54      152.32     25.74 o 
  16   3   6        2.44       -7.09     21.80 o 
   0   4   6    29786.13    29433.24    284.86 o 
   1   4   6    17822.33    18047.47    126.89 o 
   2   4   6     1788.09     1485.17     15.56 o 
   3   4   6      986.37      967.67     13.75 o 
   4   4   6      210.83      253.52      8.25 o 
   5   4   6      136.28      116.72      7.03 o 
   6   4   6      833.47      811.19     15.39 o 
   7   4   6     1565.42     1600.50     21.92 o 
   8   4   6     2625.37     2725.19     46.47 o 
   9   4   6      930.06      911.24     27.03 o 
  10   4   6      558.67      538.85     22.61 o 
  11   4   6      524.54      482.07     26.95 o 
  12   4   6        4.09        2.78     12.18 o 
  13   4   6      731.82      724.14     29.67 o 
  14   4   6      183.77      157.05     25.87 o 
  15   4   6       11.50       -5.51     22.19 o 
  16   4   6       36.96       64.47     26.52 o 
   1   5   6     8336.90     8674.07     69.82 o 
   2   5   6        8.22        8.14      3.93 o 
   3   5   6      477.51      574.60     10.99 o 
   4   5   6        0.11       -0.21      4.02 o 
   5   5   6     2279.87     2164.40     24.97 o 
   6   5   6     1152.58     1081.91     18.63 o 
   7   5   6     3531.92     3579.25     39.81 o 
   8   5   6      298.79      297.21     10.91 o 
   9   5   6      137.64      159.03     14.55 o 
  10   5   6      302.38      336.36     18.62 o 
  11   5   6        0.00       11.90     20.33 o 
  12   5   6      191.45      184.99     19.03 o 
  13   5   6       91.36       63.17     23.55 o 
  14   5   6       69.37       19.96     22.19 o 
  15   5   6       73.55       76.03     26.79 o 
   0   6   6     6574.06     5872.95     76.74 o 
   1   6   6     1866.19     1798.61     23.38 o 
   2   6   6      153.27      136.43      7.17 o 
   3   6   6      340.95      309.99      9.06 o 
   4   6   6     8029.74     7969.34     68.79 o 
   5   6   6       64.59       71.37      7.42 o 
   6   6   6      580.98      598.56     12.10 o 
   7   6   6      723.83      772.09     17.27 o 
   8   6   6      258.29      279.45     11.44 o 
   9   6   6      786.73      775.18     17.30 o 
  10   6   6       94.55      123.66     18.42 o 
  11   6   6       32.88       19.22     15.49 o 
  12   6   6        1.92       -2.08     14.49 o 
  13   6   6       66.79       47.46     46.15 o 
  14   6   6      294.48      309.79     27.18 o 
  15   6   6      139.68      127.77     29.68 o 
   1   7   6     4114.01     4236.86     45.80 o 
   2   7   6     5776.36     6001.29     55.54 o 
   3   7   6      251.80      323.91      9.65 o 
   4   7   6     3204.81     3379.20     33.74 o 
   5   7   6      539.52      476.93     13.24 o 
   6   7   6        2.94        1.28      5.30 o 
   7   7   6      571.46      590.47     17.05 o 
   8   7   6     1552.74     1609.60     25.86 o 
   9   7   6        2.50        5.30      7.72 o 
  10   7   6     2572.78     2595.01     55.10 o 
  11   7   6       75.31       39.61     23.63 o 
  12   7   6       45.40       49.44     17.01 o 
  13   7   6      408.60      371.71     29.66 o 
  14   7   6       35.90       19.80     20.41 o 
   0   8   6     2578.20     2832.75     47.22 o 
   1   8   6        0.08       -6.04      4.46 o 
   2   8   6      603.57      759.44     15.76 o 
   3   8   6        0.87        4.33      5.61 o 
   4   8   6       44.89       26.92      6.04 o 
   5   8   6     3587.18     3813.04     39.86 o 
   6   8   6       12.17       18.94      6.41 o 
   7   8   6      247.26      253.71     13.40 o 
   8   8   6     1659.60     1661.94     29.93 o 
   9   8   6     1314.56     1375.77     26.74 o 
  10   8   6       32.64       23.96     12.24 o 
  11   8   6      177.70      208.82     16.49 o 
  12   8   6        0.00        2.42     32.45 o 
  13   8   6       83.67       83.59     21.98 o 
  14   8   6      123.71      145.76     40.44 o 
  15   8   6        0.00       -1.71     34.53 o 
   1   9   6      133.20      160.62     10.30 o 
   2   9   6     1638.11     1643.21     24.06 o 
   3   9   6     1333.91     1376.48     21.65 o 
   4   9   6     1862.80     1872.64     32.12 o 
   5   9   6        0.15        4.94      5.73 o 
   6   9   6     1003.32     1002.85     20.46 o 
   7   9   6       58.13       75.33     10.32 o 
   8   9   6      544.45      534.44     14.71 o 
   9   9   6       77.15      116.08     12.79 o 
  10   9   6       12.83       -8.93     18.42 o 
  11   9   6      171.92      158.09     16.48 o 
  12   9   6      219.63      288.96     18.36 o 
  13   9   6       10.13      -16.54     33.75 o 
  14   9   6        3.06       32.96     37.55 o 
  15   9   6        0.11      -30.73     32.30 o 
   0  10   6     1208.76     1141.74     34.99 o 
   1  10   6       25.04       13.55      7.05 o 
   2  10   6      263.34      214.24     11.56 o 
   3  10   6      278.83      293.87     11.50 o 
   4  10   6        2.47       -9.51      6.34 o 
   5  10   6     3314.26     3434.05     41.96 o 
   6  10   6      312.62      333.19     12.18 o 
   7  10   6      110.50      114.54      9.96 o 
   8  10   6        2.90       -7.34      9.27 o 
   9  10   6        0.13      -15.72     10.72 o 
  10  10   6      257.97      222.64     18.83 o 
  11  10   6        0.13      -16.10     12.85 o 
  12  10   6      624.26      629.27     48.33 o 
  13  10   6       32.01       56.55     17.18 o 
  14  10   6        3.40       11.82     35.19 o 
   1  11   6      414.75      436.02     15.34 o 
   2  11   6      403.36      368.20     18.11 o 
   3  11   6       69.52       94.47      9.07 o 
   4  11   6       52.67       58.07      8.42 o 
   5  11   6     2787.20     2777.69     35.55 o 
   6  11   6       24.48       24.43      8.52 o 
   7  11   6       84.48       91.26     10.66 o 
   8  11   6        0.73      -13.32      8.88 o 
   9  11   6       14.61       16.83      9.25 o 
  10  11   6       10.75       -6.95     17.04 o 
  11  11   6       15.80       -1.86     17.30 o 
  12  11   6       84.49       96.92     20.32 o 
  13  11   6        0.02       -3.06     19.30 o 
  14  11   6       46.40       38.34     40.57 o 
   0  12   6     7250.83     6925.08     97.25 o 
   1  12   6        3.20        4.11      8.26 o 
   2  12   6      820.35      677.15     21.26 o 
   3  12   6     3114.22     3018.58     41.46 o 
   4  12   6     2364.45     2231.03     32.03 o 
   5  12   6      471.81      458.30     16.81 o 
   6  12   6       32.91       21.33      8.43 o 
   7  12   6        0.94        3.06      8.65 o 
   8  12   6      392.97      357.83     19.21 o 
   9  12   6      322.34      315.16     22.33 o 
  10  12   6      264.44      328.74     27.85 o 
  11  12   6       15.83       -0.92     18.78 o 
  12  12   6      166.46      117.78     25.77 o 
  13  12   6       29.10        5.58     19.98 o 
   1  13   6        1.52       -8.69      8.24 o 
   2  13   6       14.47        8.66      8.41 o 
   3  13   6      823.33      837.96     22.39 o 
   4  13   6     4725.29     4812.73     57.92 o 
   5  13   6      327.24      349.26     15.61 o 
   6  13   6       37.14        1.37      8.52 o 
   7  13   6       82.97       69.03     13.26 o 
   8  13   6       11.60       11.19     12.85 o 
   9  13   6       16.84        6.56     19.67 o 
  10  13   6      789.48      824.57     39.94 o 
  11  13   6      175.15      223.93     25.98 o 
  12  13   6       72.36      104.04     37.23 o 
  13  13   6        6.25      -12.68     42.08 o 
   0  14   6       67.11       90.54     18.42 o 
   1  14   6       46.27       38.37      9.81 o 
   2  14   6       48.67       50.86     10.45 o 
   3  14   6      206.86      185.80     13.73 o 
   4  14   6      115.27      113.64     12.62 o 
   5  14   6      294.48      295.20     17.54 o 
   6  14   6     1054.08     1103.43     32.13 o 
   7  14   6       12.39       18.69     17.26 o 
   8  14   6     1385.22     1425.57     36.66 o 
   9  14   6      682.14      653.21     37.31 o 
  10  14   6       45.50       30.53     22.23 o 
  11  14   6       36.46        3.63     20.16 o 
  12  14   6       33.62       11.51     25.32 o 
  13  14   6       45.70       35.20     24.69 o 
   1  15   6       91.98       66.26     11.18 o 
   2  15   6      786.75      732.70     29.04 o 
   3  15   6      128.35      100.84     13.26 o 
   4  15   6       45.50        5.31     12.29 o 
   5  15   6       68.82       81.70     14.56 o 
   6  15   6     2786.82     2819.14     53.26 o 
   7  15   6       46.68       21.18     14.62 o 
   8  15   6      167.29      187.99     18.72 o 
   9  15   6      297.08      238.36     23.02 o 
  10  15   6      295.93      348.98     26.18 o 
  11  15   6       41.33       51.41     22.72 o 
  12  15   6        3.02      -17.80     24.50 o 
   0  16   6       66.25       61.36     16.24 o 
   1  16   6       83.11       56.78     11.57 o 
   2  16   6     1751.33     1749.36     32.87 o 
   3  16   6       36.47       34.77     14.66 o 
   4  16   6      766.12      827.77     50.85 o 
   5  16   6       62.26       46.37     15.60 o 
   6  16   6      130.49      128.54     17.97 o 
   7  16   6      250.71      218.69     26.43 o 
   8  16   6        4.67       -7.32     15.06 o 
   9  16   6       30.07       27.67     17.98 o 
  10  16   6        5.80      -12.76     17.37 o 
  11  16   6       29.05       20.09     27.73 o 
   1  17   6      449.95      381.60     18.39 o 
   2  17   6        1.66      -10.43     14.73 o 
   3  17   6      774.30      735.39     25.50 o 
   4  17   6      148.08      117.79     24.71 o 
   5  17   6      405.88      411.22     24.46 o 
   6  17   6      153.85      112.01     18.42 o 
   7  17   6      235.50      191.29     20.26 o 
   8  17   6        3.99      -16.82     16.43 o 
   9  17   6       65.89       61.13     19.88 o 
  10  17   6       12.76       -9.76     18.80 o 
  11  17   6        8.34        4.91     20.75 o 
   0  18   6      508.09      620.59     38.00 o 
   1  18   6       17.07       18.82     14.38 o 
   2  18   6       25.67       49.36     14.43 o 
   3  18   6      973.32     1020.62     32.75 o 
   4  18   6     1055.09     1020.38     32.74 o 
   5  18   6       88.87      113.08     19.21 o 
   6  18   6      178.47      170.26     23.73 o 
   7  18   6       16.63        5.12     15.76 o 
   8  18   6       36.46       48.73     20.18 o 
   9  18   6        0.50       12.71     18.62 o 
  10  18   6      291.50      354.01     28.85 o 
   1  19   6     1033.26     1045.06     34.53 o 
   2  19   6      526.33      459.81     22.84 o 
   3  19   6       39.80       64.14     16.98 o 
   4  19   6      252.41      286.87     21.80 o 
   5  19   6        0.22      -14.40     15.46 o 
   6  19   6        7.51       -0.51     16.78 o 
   7  19   6        2.71      -21.91     15.45 o 
   8  19   6       11.18      -11.54     18.49 o 
   9  19   6        2.57       18.59     20.71 o 
   0  20   6       21.67       48.03     44.76 o 
   1  20   6      689.27      635.49     28.95 o 
   2  20   6      528.08      548.85     47.16 o 
   3  20   6       86.45      102.84     18.46 o 
   4  20   6       32.85       -1.34     15.60 o 
   5  20   6        8.80        5.47     15.38 o 
   6  20   6       27.70       24.33     18.25 o 
   7  20   6       14.53        0.37     19.73 o 
   8  20   6       84.68       80.24     23.15 o 
   1  21   6      290.71      296.54     26.96 o 
   2  21   6        0.18      -22.75     18.40 o 
   3  21   6       12.14       22.15     19.16 o 
   4  21   6       34.36       35.31     19.22 o 
   5  21   6        1.28        9.72     15.65 o 
   6  21   6       52.05       33.91     18.12 o 
   7  21   6        8.34       31.98     22.97 o 
   0  22   6     1281.22     1515.91     91.89 o 
   1  22   6        0.27      -28.95     19.30 o 
   2  22   6      175.00      154.32     24.62 o 
   3  22   6       19.69       22.61     20.90 o 
   4  22   6       61.55       69.90     22.27 o 
   5  22   6       67.49       77.39     32.49 o 
   1  23   6       21.79      -18.39     23.40 o 
   2  23   6       32.19       55.41     22.26 o 
   3  23   6       81.27      122.37     24.62 o 
   1   1   7     6236.01     6263.41     42.02 o 
   2   1   7     2636.50     2514.71     19.87 o 
   3   1   7      656.02      767.28      9.93 o 
   4   1   7        0.40        2.45      2.95 o 
   5   1   7     6942.14     7222.86     61.18 o 
   6   1   7      105.91       98.54      7.99 o 
   7   1   7       32.66       19.28     10.64 o 
   8   1   7       12.14       -4.46     10.35 o 
   9   1   7      395.48      393.49     28.97 o 
  10   1   7        9.31        7.47     20.55 o 
  11   1   7        8.61        6.18     18.97 o 
  12   1   7      137.66      147.38     25.26 o 
  13   1   7       53.55       60.61     23.34 o 
   0   2   7      331.52      417.92     11.85 o 
   1   2   7     2074.25     2040.79     18.92 o 
   2   2   7     8130.57     8263.63     53.15 o 
   3   2   7      368.10      418.43      8.36 o 
   4   2   7      160.50      175.58      6.03 o 
   5   2   7     1357.33     1348.84     17.56 o 
   6   2   7     1422.55     1381.42     24.39 o 
   7   2   7      174.09      200.11     13.87 o 
   8   2   7       27.46       20.99     13.15 o 
   9   2   7      833.64      862.60     33.57 o 
  10   2   7      140.24      105.53     18.04 o 
  11   2   7      323.25      343.58     39.46 o 
  12   2   7       74.98      103.14     24.60 o 
  13   2   7      130.41      169.39     27.57 o 
   1   3   7     1377.12     1491.97     17.19 o 
   2   3   7     4358.92     4133.71     31.11 o 
   3   3   7     1332.31     1303.92     16.61 o 
   4   3   7       16.05       21.23      4.24 o 
   5   3   7        0.06       -5.39      6.98 o 
   6   3   7      277.66      294.90     10.13 o 
   7   3   7       89.99       71.84      7.73 o 
   8   3   7       43.17       69.10     19.49 o 
   9   3   7       40.41       40.19     15.94 o 
  10   3   7      256.61      275.55     23.12 o 
  11   3   7       54.22       24.95     22.90 o 
  12   3   7        5.93       47.49     22.47 o 
  13   3   7        2.43        7.86     17.86 o 
  14   3   7        0.05      -10.90     17.73 o 
  15   3   7       54.94       62.37     21.67 o 
   0   4   7     1162.10     1347.48     27.54 o 
   1   4   7        3.49        3.37      5.75 o 
   2   4   7      526.79      637.80     13.13 o 
   3   4   7    12054.25    12046.66     98.13 o 
   4   4   7       36.53       30.44      4.54 o 
   5   4   7      591.40      539.15     10.17 o 
   6   4   7      344.48      329.12     16.71 o 
   7   4   7      534.42      595.97     18.79 o 
   8   4   7       58.07       58.31     12.21 o 
   9   4   7        8.41      -12.86     10.37 o 
  10   4   7      232.65      207.90     15.90 o 
  11   4   7      320.53      312.87     17.82 o 
  12   4   7        0.33      -12.26     12.11 o 
  13   4   7      186.76      157.00     17.98 o 
  14   4   7        0.03       11.95     19.56 o 
  15   4   7        1.51      -20.75     21.01 o 
   1   5   7     7862.42     7744.69     68.25 o 
   2   5   7      271.76      302.18     13.63 o 
   3   5   7      590.62      550.17     16.97 o 
   4   5   7      219.99      253.34      8.51 o 
   5   5   7      405.19      424.49     17.32 o 
   6   5   7      220.53      253.43     10.73 o 
   7   5   7        7.76       12.98      7.03 o 
   8   5   7      680.24      651.02     15.72 o 
   9   5   7        6.24       -0.52      7.63 o 
  10   5   7       16.57       -0.44     11.44 o 
  11   5   7       59.30       51.03     15.38 o 
  12   5   7      175.65      157.03     20.87 o 
  13   5   7      454.89      475.89     23.44 o 
  14   5   7       38.00       35.45     22.85 o 
  15   5   7       16.00       50.03     24.82 o 
   0   6   7     6229.83     5873.77     78.03 o 
   1   6   7     4029.25     4059.56     41.78 o 
   2   6   7     5101.25     5310.51     50.20 o 
   3   6   7      605.06      667.61     13.54 o 
   4   6   7      955.05     1065.60     18.29 o 
   5   6   7      557.76      650.84     14.84 o 
   6   6   7       35.55       31.43      5.00 o 
   7   6   7      366.56      429.27     14.62 o 
   8   6   7       10.05        8.45      8.37 o 
   9   6   7      268.18      262.26     13.52 o 
  10   6   7        8.98       -1.40     13.16 o 
  11   6   7     2406.17     2410.54     54.81 o 
  12   6   7       90.65      105.50     18.09 o 
  13   6   7      128.13      116.60     39.00 o 
  14   6   7        0.00       -9.93     18.57 o 
  15   6   7        3.03       -9.06     24.16 o 
   1   7   7      322.92      340.73     11.93 o 
   2   7   7      896.67      977.76     17.44 o 
   3   7   7       69.94       79.15      6.74 o 
   4   7   7       61.14       88.66      7.72 o 
   5   7   7       47.24       46.02      6.35 o 
   6   7   7      332.57      326.18     14.37 o 
   7   7   7      369.24      353.13     14.13 o 
   8   7   7       38.30       45.50      8.94 o 
   9   7   7      124.33      110.81     10.39 o 
  10   7   7        7.89       -7.51     11.02 o 
  11   7   7       27.10        1.62     17.19 o 
  12   7   7      244.73      246.13     22.17 o 
  13   7   7       79.27      184.45     24.39 o 
  14   7   7       99.45      101.56     29.48 o 
   0   8   7    10865.51    10817.18    153.28 o 
   1   8   7     1698.88     1623.67     30.52 o 
   2   8   7     1963.17     1889.94     25.74 o 
   3   8   7     1326.53     1333.95     20.84 o 
   4   8   7     1020.32      994.21     22.09 o 
   5   8   7        4.62        0.82      5.86 o 
   6   8   7      867.13      901.59     19.18 o 
   7   8   7      750.42      726.53     20.90 o 
   8   8   7      217.53      237.03     13.11 o 
   9   8   7      674.66      684.63     21.32 o 
  10   8   7       23.14        7.12     23.20 o 
  11   8   7        8.77        1.56     15.68 o 
  12   8   7       69.82      114.75     41.50 o 
  13   8   7       38.82       66.41     22.30 o 
  14   8   7        6.43       10.50     34.93 o 
  15   8   7       37.66       37.16     39.00 o 
   1   9   7      603.81      555.54     16.23 o 
   2   9   7       95.63       64.59      8.14 o 
   3   9   7      476.47      415.87     12.96 o 
   4   9   7     6544.54     6668.17     68.11 o 
   5   9   7      578.44      544.57     17.19 o 
   6   9   7      270.25      263.24     15.62 o 
   7   9   7      207.86      238.10     13.51 o 
   8   9   7        0.37      -10.60     12.77 o 
   9   9   7      910.22      970.93     26.22 o 
  10   9   7      250.33      255.11     18.60 o 
  11   9   7      184.53      161.64     17.34 o 
  12   9   7      223.92      178.48     15.50 o 
  13   9   7      508.38      510.75     61.99 o 
  14   9   7       48.76      100.84     40.71 o 
   0  10   7     2134.36     2195.64     50.37 o 
   1  10   7       17.52        5.51      7.17 o 
   2  10   7     1854.85     1787.83     26.77 o 
   3  10   7      790.83      749.69     18.73 o 
   4  10   7      585.86      644.11     18.17 o 
   5  10   7      266.22      209.67     12.23 o 
   6  10   7        0.03       -9.40      7.47 o 
   7  10   7      373.92      317.63     14.39 o 
   8  10   7        6.67        1.15      8.36 o 
   9  10   7      412.03      349.21     19.49 o 
  10  10   7       31.90       20.68     14.03 o 
  11  10   7      602.46      642.99     27.32 o 
  12  10   7      229.92      223.19     34.68 o 
  13  10   7      125.56       94.54     42.28 o 
  14  10   7       18.65        4.86     38.08 o 
   1  11   7      196.75      178.70     11.69 o 
   2  11   7     1055.16     1068.95     23.24 o 
   3  11   7      831.53      891.23     19.90 o 
   4  11   7       21.65       23.48      9.06 o 
   5  11   7        0.46      -10.15      8.28 o 
   6  11   7     2311.58     2314.31     34.19 o 
   7  11   7        9.43        4.60      8.14 o 
   8  11   7      301.94      315.88     17.72 o 
   9  11   7      722.16      703.62     34.48 o 
  10  11   7      738.80      743.96     35.20 o 
  11  11   7        9.35      -19.81     17.15 o 
  12  11   7       82.45       66.22     19.13 o 
  13  11   7       57.86       17.73     39.52 o 
  14  11   7       93.97      138.79     48.06 o 
   0  12   7      868.18      759.91     27.55 o 
   1  12   7      334.58      341.38     14.91 o 
   2  12   7      895.78      865.26     28.97 o 
   3  12   7       66.27       74.22     10.71 o 
   4  12   7       51.43       54.64     10.28 o 
   5  12   7      210.26      242.80     13.66 o 
   6  12   7       81.86       55.53      9.31 o 
   7  12   7        1.68      -12.72      8.48 o 
   8  12   7        0.43       12.49     11.75 o 
   9  12   7       11.00        5.67     19.10 o 
  10  12   7      252.01      264.23     25.61 o 
  11  12   7        1.32        5.74     18.22 o 
  12  12   7        0.05      -14.91     21.59 o 
  13  12   7        0.00      -46.31     37.55 o 
   1  13   7        8.35        9.65      9.39 o 
   2  13   7       63.69       70.28     11.32 o 
   3  13   7     1311.18     1318.69     28.09 o 
   4  13   7      589.33      572.88     19.33 o 
   5  13   7        4.61        3.12      9.85 o 
   6  13   7      261.84      288.97     19.96 o 
   7  13   7       19.65        2.62     11.96 o 
   8  13   7     2018.61     1946.40     41.41 o 
   9  13   7       41.27       38.83     16.32 o 
  10  13   7       66.53       98.69     23.88 o 
  11  13   7        0.96       -6.78     19.15 o 
  12  13   7      172.30      197.59     29.84 o 
  13  13   7       62.71      123.07     64.14 o 
   0  14   7     1426.00     1373.68     38.16 o 
   1  14   7       96.99       84.66     10.82 o 
   2  14   7     1217.20     1250.65     35.18 o 
   3  14   7       39.57       47.10     11.61 o 
   4  14   7      698.10      585.71     22.31 o 
   5  14   7       44.11       37.15     12.53 o 
   6  14   7       78.00       79.58     15.13 o 
   7  14   7      559.31      586.54     24.94 o 
   8  14   7        0.62       15.51     14.06 o 
   9  14   7      138.05      166.22     20.29 o 
  10  14   7      156.00      143.63     19.87 o 
  11  14   7        0.01      -17.57     18.58 o 
  12  14   7       34.55       55.81     26.64 o 
   1  15   7       69.72       69.53     14.72 o 
   2  15   7       52.40       21.13     11.01 o 
   3  15   7      628.47      579.18     23.37 o 
   4  15   7        0.10       11.47     12.80 o 
   5  15   7      325.02      319.67     24.07 o 
   6  15   7        0.99       16.44     14.59 o 
   7  15   7      113.09      114.78     17.20 o 
   8  15   7      224.35      275.96     23.46 o 
   9  15   7      205.17      164.87     21.17 o 
  10  15   7        3.60       14.50     16.98 o 
  11  15   7        0.26        1.55     16.79 o 
  12  15   7       46.46       20.64     27.46 o 
   0  16   7      199.02      174.79     20.30 o 
   1  16   7      381.06      347.25     16.95 o 
   2  16   7      252.14      227.09     19.08 o 
   3  16   7      431.76      407.35     22.33 o 
   4  16   7      811.16      764.69     27.24 o 
   5  16   7        7.79      -18.25     14.28 o 
   6  16   7      655.33      616.20     27.32 o 
   7  16   7       28.52       34.91     16.47 o 
   8  16   7        0.02       14.47     17.02 o 
   9  16   7        2.10       12.75     20.34 o 
  10  16   7      126.56      127.56     28.71 o 
  11  16   7       10.34       24.16     17.90 o 
   1  17   7       51.57       49.60     16.52 o 
   2  17   7      175.20      146.40     18.11 o 
   3  17   7      527.05      519.07     22.62 o 
   4  17   7      391.98      394.80     24.71 o 
   5  17   7       73.41       31.24     22.48 o 
   6  17   7      538.33      637.78     28.69 o 
   7  17   7       85.99       82.14     17.74 o 
   8  17   7       32.23       26.15     20.32 o 
   9  17   7       88.97      116.87     26.88 o 
  10  17   7       51.66       44.05     25.91 o 
   0  18   7      250.54      276.81     30.43 o 
   1  18   7     1611.97     1636.61     37.54 o 
   2  18   7      177.55      167.61     17.00 o 
   3  18   7       48.76       44.49     15.48 o 
   4  18   7      117.16       87.14     18.54 o 
   5  18   7       39.53       44.63     17.91 o 
   6  18   7       20.04       -0.97     16.01 o 
   7  18   7       99.34      129.43     20.00 o 
   8  18   7      108.81       77.57     20.15 o 
   9  18   7       31.31       74.12     20.98 o 
  10  18   7        6.27        9.33     20.24 o 
   1  19   7      180.07      204.73     20.84 o 
   2  19   7      311.14      334.54     22.87 o 
   3  19   7        0.18      -14.36     14.58 o 
   4  19   7       57.65       37.43     15.87 o 
   5  19   7       60.84       15.52     17.54 o 
   6  19   7        6.98        6.84     17.07 o 
   7  19   7       25.36       35.72     20.78 o 
   8  19   7       17.84       27.86     21.24 o 
   9  19   7       92.35      123.91     23.95 o 
   0  20   7       27.68      133.68     27.38 o 
   1  20   7      228.04      250.90     22.36 o 
   2  20   7      800.13      796.90     35.18 o 
   3  20   7      261.12      266.03     24.83 o 
   4  20   7        8.31       -1.38     14.92 o 
   5  20   7       15.53        0.14     15.46 o 
   6  20   7      180.61      219.01     23.95 o 
   7  20   7        9.62       28.44     21.31 o 
   8  20   7      115.82      106.12     24.73 o 
   1  21   7       22.30       48.42     20.87 o 
   2  21   7        9.38      -16.66     18.09 o 
   3  21   7        2.03       12.78     19.27 o 
   4  21   7       22.87       40.77     19.84 o 
   5  21   7       11.65       38.81     21.65 o 
   6  21   7       44.44       57.74     23.56 o 
   0  22   7      172.74      192.89     42.45 o 
   1  22   7       33.71       39.91     21.47 o 
   2  22   7       37.25       23.93     20.19 o 
   3  22   7      190.27      215.51     25.96 o 
   4  22   7        0.26       -5.45     24.14 o 
   5  22   7      462.97      477.12     31.77 o 
   1  23   7       51.48        0.19     23.94 o 
   2  23   7        0.11       22.42     20.25 o 
   0   0   8    45662.13    48883.96    601.92 o 
   1   0   8      959.63      962.49     19.64 o 
   2   0   8      764.68      793.86     15.93 o 
   3   0   8      245.35      212.13      9.12 o 
   4   0   8     3740.00     3794.25     68.41 o 
   5   0   8     1071.71     1113.96     23.45 o 
   6   0   8     5950.42     6467.36     97.73 o 
   7   0   8     2550.56     2700.23     98.57 o 
   8   0   8      110.33      100.82     19.96 o 
   9   0   8     1055.53     1084.27     65.82 o 
  10   0   8     1301.10     1215.35     70.69 o 
  11   0   8       96.20       43.60     31.91 o 
  12   0   8       91.81       55.54     33.88 o 
  13   0   8       38.80      107.80     39.39 o 
   1   1   8    18019.79    18397.99    124.62 o 
   2   1   8    10558.97    10364.21     70.79 o 
   3   1   8      411.82      455.95      9.31 o 
   4   1   8      404.68      347.30      8.69 o 
   5   1   8      492.44      550.78     10.83 o 
   6   1   8     2118.65     2139.41     32.92 o 
   7   1   8      256.06      255.21     14.48 o 
   8   1   8      391.37      417.37     24.39 o 
   9   1   8        4.33        8.19     21.07 o 
  10   1   8        0.61       26.79     20.05 o 
  11   1   8      875.41      972.11     47.79 o 
  12   1   8        0.04       23.62     22.42 o 
  13   1   8       14.93       24.31     23.14 o 
   0   2   8    15392.74    15866.20    161.59 o 
   1   2   8     1821.91     2091.49     21.90 o 
   2   2   8     1058.41      903.46     14.62 o 
   3   2   8        0.36       -4.87      5.48 o 
   4   2   8       69.39       69.96      5.29 o 
   5   2   8      385.82      437.25      9.02 o 
   6   2   8      165.57      179.11      9.14 o 
   7   2   8       33.69       13.44      9.32 o 
   8   2   8        0.24        8.67     14.45 o 
   9   2   8        0.01       -3.64     15.36 o 
  10   2   8      200.80      152.51     28.83 o 
  11   2   8      152.63      120.53     25.87 o 
  12   2   8       37.85        6.03     22.11 o 
  13   2   8      881.68      853.12     47.46 o 
   1   3   8     5657.53     5433.26     43.74 o 
   2   3   8     3548.69     3499.57     34.05 o 
   3   3   8    16547.33    16799.49    125.87 o 
   4   3   8     1437.85     1263.29     19.58 o 
   5   3   8       75.39       74.43      5.16 o 
   6   3   8      987.79     1109.20     19.37 o 
   7   3   8      736.86      729.10     25.28 o 
   8   3   8     2011.96     2039.14     31.59 o 
   9   3   8      110.92      137.61     19.57 o 
  10   3   8      180.26      171.83     39.35 o 
  11   3   8       57.08       64.39     31.24 o 
  12   3   8      572.54      514.56     38.24 o 
  13   3   8       17.41       49.97     14.18 o 
  14   3   8       27.76        9.19     17.33 o 
  15   3   8      252.06      276.95     27.18 o 
   0   4   8    19474.78    19597.26    220.37 o 
   1   4   8      648.85      711.88     16.59 o 
   2   4   8      801.30      745.50     14.18 o 
   3   4   8      725.23      694.56     14.92 o 
   4   4   8       59.32       69.66      5.96 o 
   5   4   8     1972.30     2195.82     30.59 o 
   6   4   8      462.45      377.67     18.57 o 
   7   4   8       94.24       82.22      6.82 o 
   8   4   8       57.37       75.15     12.85 o 
   9   4   8      339.91      369.68     45.87 o 
  10   4   8       19.54       11.59     14.78 o 
  11   4   8     3190.03     3066.62     54.51 o 
  12   4   8       95.89       48.89     13.50 o 
  13   4   8      500.93      531.00     26.38 o 
  14   4   8       53.51       63.95     21.14 o 
  15   4   8        1.46       14.84     21.01 o 
   1   5   8    15784.69    16790.27    135.79 o 
   2   5   8     2594.82     2506.30     29.03 o 
   3   5   8        8.67        2.38      5.76 o 
   4   5   8      331.92      339.83     10.36 o 
   5   5   8       49.59       38.37      6.39 o 
   6   5   8       51.23       38.53      7.62 o 
   7   5   8      131.25      142.10      9.47 o 
   8   5   8      561.41      640.81     21.80 o 
   9   5   8       98.71      101.04     12.23 o 
  10   5   8        0.12        7.17     15.62 o 
  11   5   8      346.36      368.75     21.44 o 
  12   5   8       76.73       60.41     14.94 o 
  13   5   8       16.82        0.93     14.04 o 
  14   5   8       12.49       -1.97     20.75 o 
  15   5   8        3.32        1.44     23.24 o 
   0   6   8     3718.69     3149.26     50.49 o 
   1   6   8     1954.17     2097.85     29.21 o 
   2   6   8     1812.75     1640.34     22.95 o 
   3   6   8     3246.37     3260.40     40.85 o 
   4   6   8     3548.34     3592.55     43.35 o 
   5   6   8        0.16       -7.74      5.16 o 
   6   6   8      339.36      339.78      8.95 o 
   7   6   8      399.50      404.33     17.10 o 
   8   6   8     1060.76     1077.25     29.08 o 
   9   6   8      102.33      132.50      8.82 o 
  10   6   8     1642.71     1568.29     43.16 o 
  11   6   8       89.13       88.80     17.87 o 
  12   6   8        0.84      -17.34     15.10 o 
  13   6   8       27.28       24.45     14.99 o 
  14   6   8        3.37      -14.89     18.36 o 
  15   6   8       10.31       11.55     23.90 o 
   1   7   8       45.86       74.63      8.40 o 
   2   7   8        8.76       25.53      6.34 o 
   3   7   8      179.52      220.37     11.47 o 
   4   7   8     1434.67     1346.56     24.14 o 
   5   7   8        0.03       -2.62      6.47 o 
   6   7   8     1340.33     1356.14     20.46 o 
   7   7   8      567.53      598.46     18.10 o 
   8   7   8       18.61       18.40      8.62 o 
   9   7   8      518.85      498.43     18.07 o 
  10   7   8       94.28       98.48     22.21 o 
  11   7   8       26.36       53.46     37.85 o 
  12   7   8        1.12       -1.05     19.56 o 
  13   7   8      142.04      153.24     28.69 o 
  14   7   8       10.96        2.89     19.57 o 
  15   7   8      194.76      327.89     51.08 o 
   0   8   8      153.99      170.49     17.05 o 
   1   8   8     1049.56     1048.20     21.32 o 
   2   8   8       58.01       29.27      6.89 o 
   3   8   8      267.93      296.33     10.95 o 
   4   8   8      241.22      255.04     12.65 o 
   5   8   8      438.53      467.18     15.42 o 
   6   8   8     2111.69     2095.94     30.41 o 
   7   8   8      163.90      187.01      7.78 o 
   8   8   8      744.87      738.87     20.91 o 
   9   8   8      497.45      453.36     18.48 o 
  10   8   8      164.44      136.29     16.76 o 
  11   8   8     1411.14     1419.61     38.72 o 
  12   8   8        8.57       23.60     17.27 o 
  13   8   8      565.88      553.30     37.22 o 
  14   8   8       32.71       66.05     37.82 o 
   1   9   8      774.84      761.75     21.55 o 
   2   9   8        2.99       -9.46      6.65 o 
   3   9   8        0.05       -9.62      6.41 o 
   4   9   8     4738.44     4749.83     55.54 o 
   5   9   8      144.99      142.24     10.59 o 
   6   9   8      808.59      789.78     18.59 o 
   7   9   8      420.97      412.75     14.55 o 
   8   9   8       19.03        9.75     10.46 o 
   9   9   8      402.16      368.76     24.31 o 
  10   9   8       42.24       35.23     13.68 o 
  11   9   8      702.91      772.25     37.46 o 
  12   9   8       17.38       38.92     19.51 o 
  13   9   8      115.40      116.21     44.91 o 
  14   9   8        2.33       23.24     39.65 o 
   0  10   8     6863.17     6500.18    106.12 o 
   1  10   8     3602.25     3551.35     49.37 o 
   2  10   8     1249.05     1091.05     23.35 o 
   3  10   8     1151.45     1187.31     22.33 o 
   4  10   8       68.02       87.15     11.09 o 
   5  10   8      597.01      595.41     18.99 o 
   6  10   8       67.05       60.16     10.31 o 
   7  10   8      494.52      470.45     17.43 o 
   8  10   8      202.39      184.71     10.86 o 
   9  10   8       26.37       24.04     14.20 o 
  10  10   8        0.11       -3.17     13.31 o 
  11  10   8      179.07      180.22     52.54 o 
  12  10   8        1.72       -4.69     14.67 o 
  13  10   8      382.28      435.47     61.20 o 
  14  10   8       27.67       88.50     43.99 o 
   1  11   8      187.01      120.05     11.03 o 
   2  11   8      388.67      385.71     15.40 o 
   3  11   8     2401.40     2418.75     33.70 o 
   4  11   8     1353.05     1380.90     27.00 o 
   5  11   8      101.80       89.25     10.95 o 
   6  11   8      932.04     1009.66     24.76 o 
   7  11   8      584.16      606.20     22.00 o 
   8  11   8      280.49      289.23     13.89 o 
   9  11   8      118.78       92.74     16.66 o 
  10  11   8       21.20       -2.68     17.60 o 
  11  11   8        5.39        8.08     17.49 o 
  12  11   8       56.84       69.81     19.91 o 
  13  11   8        5.89       19.70     39.65 o 
   0  12   8      115.09      137.05     15.34 o 
   1  12   8     1009.55      928.44     35.79 o 
   2  12   8      476.27      431.79     16.67 o 
   3  12   8       15.02        4.51     10.26 o 
   4  12   8     1652.54     1688.08     31.21 o 
   5  12   8     4485.00     4291.17     53.52 o 
   6  12   8       10.52        5.99      9.96 o 
   7  12   8      371.58      412.73     20.07 o 
   8  12   8       47.38       10.73     14.15 o 
   9  12   8       18.88       -9.86     14.47 o 
  10  12   8       49.17       33.34     20.33 o 
  11  12   8       74.19       85.32     20.95 o 
  12  12   8       83.20       40.23     24.81 o 
  13  12   8       31.22      103.86     49.24 o 
   1  13   8        0.53       -5.43      9.40 o 
   2  13   8     4244.23     4218.70     54.23 o 
   3  13   8      201.85      208.11     14.49 o 
   4  13   8       98.41       98.46     13.78 o 
   5  13   8      568.10      602.89     20.34 o 
   6  13   8      502.53      531.55     23.13 o 
   7  13   8      199.11      157.47     22.17 o 
   8  13   8      745.26      719.77     29.80 o 
   9  13   8      362.44      310.08     22.89 o 
  10  13   8       74.63       92.01     17.56 o 
  11  13   8       60.66       93.22     22.50 o 
  12  13   8        0.15        4.83     39.46 o 
  13  13   8        0.06       46.88     45.96 o 
   0  14   8      804.72      693.87     28.99 o 
   1  14   8      207.72      186.12     13.31 o 
   2  14   8      383.46      387.51     17.56 o 
   3  14   8     2887.44     2635.65     42.11 o 
   4  14   8      198.69      215.76     17.93 o 
   5  14   8       10.74      -12.74     11.83 o 
   6  14   8      652.17      701.28     27.51 o 
   7  14   8      114.74       76.35     19.51 o 
   8  14   8       10.41       17.39     15.79 o 
   9  14   8       24.01       28.36     17.45 o 
  10  14   8      162.87      159.91     20.24 o 
  11  14   8       19.98       15.17     22.63 o 
  12  14   8       49.56       52.39     19.20 o 
   1  15   8       41.11       26.41     14.00 o 
   2  15   8      221.90      181.18     17.10 o 
   3  15   8       96.03      131.55     16.24 o 
   4  15   8      328.32      350.22     20.00 o 
   5  15   8       44.39        0.70     14.29 o 
   6  15   8        7.18       -9.39     14.06 o 
   7  15   8      259.41      244.17     29.59 o 
   8  15   8      254.19      199.68     22.09 o 
   9  15   8        3.49      -19.38     26.63 o 
  10  15   8       85.38       59.24     18.97 o 
  11  15   8        1.13      -15.63     19.81 o 
   0  16   8      711.18      798.67     37.25 o 
   1  16   8      345.52      339.13     18.67 o 
   2  16   8     3252.73     3170.76     50.28 o 
   3  16   8      483.47      486.21     23.78 o 
   4  16   8      107.31       82.92     17.86 o 
   5  16   8        1.24      -21.35     14.24 o 
   6  16   8        4.51      -21.61     14.41 o 
   7  16   8       15.61       -5.98     21.06 o 
   8  16   8        3.65       -9.03     16.88 o 
   9  16   8       41.48       49.77     19.54 o 
  10  16   8      312.70      323.26     34.04 o 
  11  16   8        0.22       19.85     18.22 o 
   1  17   8      118.94      123.13     15.99 o 
   2  17   8       74.54       47.89     15.57 o 
   3  17   8      588.87      565.31     25.31 o 
   4  17   8       10.86       11.33     16.04 o 
   5  17   8      810.82      768.04     35.59 o 
   6  17   8      276.88      242.68     21.94 o 
   7  17   8      180.81      200.81     21.22 o 
   8  17   8        0.02       12.69     17.95 o 
   9  17   8      467.14      555.29     32.13 o 
  10  17   8        0.56      -21.72     24.71 o 
   0  18   8      190.63      187.89     27.20 o 
   1  18   8     1344.78     1393.84     38.80 o 
   2  18   8       38.96       25.30     14.28 o 
   3  18   8      400.18      392.11     34.24 o 
   4  18   8      846.28      860.49     54.79 o 
   5  18   8      123.37       91.09     22.24 o 
   6  18   8      224.62      204.68     22.22 o 
   7  18   8        0.81       -7.21     29.02 o 
   8  18   8       99.41      150.60     24.38 o 
   9  18   8      160.85      205.28     27.43 o 
   1  19   8        3.48        3.61     16.04 o 
   2  19   8      362.43      434.73     25.17 o 
   3  19   8      286.76      304.80     24.71 o 
   4  19   8      268.10      310.10     24.93 o 
   5  19   8        2.13      -18.05     15.94 o 
   6  19   8       10.43      -25.83     17.63 o 
   7  19   8      135.44      118.75     27.54 o 
   8  19   8        4.17        6.16     19.94 o 
   0  20   8      347.32      369.10     35.13 o 
   1  20   8       14.65       11.78     16.89 o 
   2  20   8       57.58       73.30     20.28 o 
   3  20   8       70.95      101.35     20.79 o 
   4  20   8       11.32        1.64     17.56 o 
   5  20   8       34.32       43.54     19.34 o 
   6  20   8        7.90       -9.61     18.54 o 
   7  20   8      268.21      294.31     33.65 o 
   1  21   8       31.04       47.76     20.70 o 
   2  21   8       25.87       24.81     20.12 o 
   3  21   8      102.23       66.10     21.19 o 
   4  21   8      115.94       90.11     21.73 o 
   5  21   8        4.36       -6.14     19.55 o 
   6  21   8       47.71       57.52     23.64 o 
   0  22   8       35.04       31.01     35.51 o 
   1  22   8      246.07      290.04     27.93 o 
   2  22   8       36.69       48.97     22.38 o 
   3  22   8       98.18      140.73     24.77 o 
   4  22   8        1.63        4.53     19.74 o 
   1   1   9     3029.52     3289.21     31.50 o 
   2   1   9     3174.99     3166.83     32.85 o 
   3   1   9     5571.34     5599.08     46.82 o 
   4   1   9       13.91       13.07      4.79 o 
   5   1   9       98.16       87.67      5.34 o 
   6   1   9      476.24      494.93     17.25 o 
   7   1   9       79.54       80.40     17.31 o 
   8   1   9       28.56        5.82     14.64 o 
   9   1   9     1063.96     1067.23     48.20 o 
  10   1   9      289.00      251.67     30.11 o 
  11   1   9      134.02      129.17     27.01 o 
  12   1   9       69.18       58.99     28.49 o 
  13   1   9       12.90       54.34     26.23 o 
   0   2   9      966.35      910.32     21.83 o 
   1   2   9     1167.06     1111.81     18.00 o 
   2   2   9      691.62      813.20     14.86 o 
   3   2   9     4163.72     4466.15     41.28 o 
   4   2   9     3275.49     3435.10     33.07 o 
   5   2   9       11.42       10.30      4.32 o 
   6   2   9     1973.46     2101.71     26.09 o 
   7   2   9      552.43      569.28     20.78 o 
   8   2   9      163.43      201.61     21.10 o 
   9   2   9       52.96       24.19     17.58 o 
  10   2   9      193.80      177.73     22.08 o 
  11   2   9       72.07       61.24     25.39 o 
  12   2   9      129.94      175.78     31.12 o 
  13   2   9       54.97       77.32     26.55 o 
   1   3   9     3382.56     3492.15     33.89 o 
   2   3   9      526.04      493.21     13.60 o 
   3   3   9      932.49      898.29     15.51 o 
   4   3   9      182.36      170.97      8.76 o 
   5   3   9        6.91        5.88      4.22 o 
   6   3   9      613.51      629.30     20.14 o 
   7   3   9        6.92       10.60      5.61 o 
   8   3   9        4.06       -1.24      9.67 o 
   9   3   9      177.40      163.95     15.48 o 
  10   3   9      470.69      512.91     20.21 o 
  11   3   9      262.36      240.39     23.77 o 
  12   3   9      142.08       72.60     13.94 o 
  13   3   9      162.20      138.12     16.57 o 
  14   3   9      161.96      127.37     21.40 o 
  15   3   9       17.90       17.46     19.43 o 
   0   4   9     1508.31     1359.14     24.98 o 
   1   4   9     1149.87     1040.06     18.50 o 
   2   4   9       19.58       27.53      6.37 o 
   3   4   9      220.90      208.17      9.46 o 
   4   4   9     1248.71     1306.44     19.63 o 
   5   4   9      393.32      396.79     11.29 o 
   6   4   9        7.57      -10.29      6.86 o 
   7   4   9     1831.17     1837.11     27.82 o 
   8   4   9     1561.77     1490.20     26.63 o 
   9   4   9      574.34      580.13     18.15 o 
  10   4   9       65.96       24.98     12.16 o 
  11   4   9       17.20       18.54     12.96 o 
  12   4   9      171.42      137.82     15.94 o 
  13   4   9       32.01       42.31     15.79 o 
  14   4   9        5.44       10.06     16.95 o 
  15   4   9       95.19       97.04     24.55 o 
   1   5   9     2176.92     2616.41     33.97 o 
   2   5   9      632.41      729.94     15.11 o 
   3   5   9      919.07      823.21     17.17 o 
   4   5   9       81.39      106.85      8.02 o 
   5   5   9     9228.91     9405.81     87.23 o 
   6   5   9      240.63      219.12      8.33 o 
   7   5   9      665.74      667.03     15.81 o 
   8   5   9      389.24      413.22     12.78 o 
   9   5   9       52.38       68.83     11.47 o 
  10   5   9      279.81      248.29     18.50 o 
  11   5   9        0.02       -3.46     13.46 o 
  12   5   9        5.93        4.56     13.49 o 
  13   5   9        4.73       -8.46     14.13 o 
  14   5   9       72.72       34.16     44.64 o 
  15   5   9       83.10       65.00     25.87 o 
   0   6   9    11058.91    11138.67    136.20 o 
   1   6   9     2974.55     2793.14     36.03 o 
   2   6   9      308.71      297.79     10.76 o 
   3   6   9      663.91      826.52     19.36 o 
   4   6   9      324.16      340.47     11.80 o 
   5   6   9      155.82      171.68      9.10 o 
   6   6   9        2.35       -7.63      5.09 o 
   7   6   9       24.19       22.56      7.04 o 
   8   6   9        3.72       12.10      9.38 o 
   9   6   9     1610.69     1647.65     25.91 o 
  10   6   9        0.73      -12.61     24.17 o 
  11   6   9     1221.05     1273.62     55.26 o 
  12   6   9        1.09      -20.12     13.42 o 
  13   6   9       88.16       87.28     20.70 o 
  14   6   9       18.68       24.69     17.11 o 
  15   6   9       44.17       55.02     25.21 o 
   1   7   9     2444.54     2416.58     33.58 o 
   2   7   9       74.93       74.86      7.74 o 
   3   7   9      464.39      486.93     15.03 o 
   4   7   9     1563.23     1683.17     28.21 o 
   5   7   9      659.49      663.60     15.97 o 
   6   7   9      156.40      163.25     11.39 o 
   7   7   9      208.17      184.86     10.42 o 
   8   7   9      166.51      151.88     12.61 o 
   9   7   9     2495.61     2536.30     40.53 o 
  10   7   9       22.34       25.64      9.02 o 
  11   7   9      119.22      100.04     18.69 o 
  12   7   9        8.21      -12.02     32.02 o 
  13   7   9       53.77       65.67     17.58 o 
  14   7   9       16.80        2.97     18.53 o 
   0   8   9     2054.24     1945.04     86.96 o 
   1   8   9    15207.44    14564.38    142.80 o 
   2   8   9     2629.95     2521.53     32.31 o 
   3   8   9      424.32      361.75     13.53 o 
   4   8   9       22.42        9.59      8.29 o 
   5   8   9      495.38      538.64     16.82 o 
   6   8   9      817.97      869.67     20.49 o 
   7   8   9       82.98       94.28      7.07 o 
   8   8   9       15.24       -5.62      8.41 o 
   9   8   9      198.21      199.46     22.14 o 
  10   8   9      232.02      190.05     21.03 o 
  11   8   9       53.00       30.46     21.88 o 
  12   8   9      119.68      125.12     20.69 o 
  13   8   9      146.93      130.50     26.52 o 
  14   8   9      140.36      194.54     36.80 o 
   1   9   9      128.15       92.65     10.51 o 
   2   9   9      833.85      834.63     19.09 o 
   3   9   9     2420.49     2478.56     32.67 o 
   4   9   9      177.13      143.71     11.11 o 
   5   9   9        0.29        8.03      8.28 o 
   6   9   9       83.54       95.38     10.11 o 
   7   9   9      858.52      794.58     18.09 o 
   8   9   9      122.28      121.42     11.58 o 
   9   9   9        0.34       -8.37     12.37 o 
  10   9   9      438.47      502.74     23.62 o 
  11   9   9       21.44       19.01     12.84 o 
  12   9   9       23.58       11.56     26.14 o 
  13   9   9       91.11       87.45     45.43 o 
  14   9   9        3.98       19.83     41.10 o 
   0  10   9        2.77      -14.16     14.46 o 
   1  10   9      150.81       84.20     14.51 o 
   2  10   9       15.72       14.47      8.65 o 
   3  10   9      704.72      626.20     17.49 o 
   4  10   9       39.70       30.15      9.25 o 
   5  10   9       60.02       80.29     10.49 o 
   6  10   9     3039.38     3047.45     43.67 o 
   7  10   9       52.58       13.52      9.44 o 
   8  10   9      379.40      421.58     13.60 o 
   9  10   9        0.30      -10.53     11.94 o 
  10  10   9        6.04      -10.06     13.72 o 
  11  10   9       84.76      118.55     19.97 o 
  12  10   9       24.90       31.45     20.04 o 
  13  10   9        7.85       46.74     41.36 o 
   1  11   9      199.63      187.56     14.27 o 
   2  11   9      641.09      651.62     20.44 o 
   3  11   9      749.06      754.12     19.62 o 
   4  11   9       66.78       57.22     13.59 o 
   5  11   9     1339.67     1290.06     26.81 o 
   6  11   9      265.07      266.24     20.49 o 
   7  11   9      298.18      287.52     14.96 o 
   8  11   9      211.82      208.62     12.44 o 
   9  11   9      113.60      135.63     28.20 o 
  10  11   9        6.85       -7.52     13.43 o 
  11  11   9      236.91      226.99     24.30 o 
  12  11   9       22.33       31.39     16.83 o 
  13  11   9        7.60       18.25     42.94 o 
   0  12   9      327.32      404.86     32.41 o 
   1  12   9      705.84      619.22     22.17 o 
   2  12   9      212.58      234.38     14.51 o 
   3  12   9      945.56      925.09     29.94 o 
   4  12   9      213.15      225.91     19.21 o 
   5  12   9      301.08      278.23     15.14 o 
   6  12   9       19.71       21.21     12.49 o 
   7  12   9        0.00       -5.67     12.17 o 
   8  12   9       11.24        3.56     12.99 o 
   9  12   9      320.59      300.31     21.84 o 
  10  12   9       76.14       61.76     18.69 o 
  11  12   9       91.84       68.37     16.12 o 
  12  12   9       48.75       66.35     24.91 o 
  13  12   9       71.08       -3.02     41.76 o 
   1  13   9      156.21      127.47     11.84 o 
   2  13   9       68.47       49.38     11.58 o 
   3  13   9      137.69      131.10     13.39 o 
   4  13   9      336.42      331.37     23.39 o 
   5  13   9       95.08       90.75     16.99 o 
   6  13   9      581.80      571.85     24.55 o 
   7  13   9      477.47      458.52     22.60 o 
   8  13   9      154.79      141.71     19.31 o 
   9  13   9      227.92      286.91     22.49 o 
  10  13   9      103.15       81.17     17.87 o 
  11  13   9       25.05       54.48     16.84 o 
  12  13   9       66.50       38.46     18.06 o 
   0  14   9        1.46       -4.85     13.65 o 
   1  14   9     1362.54     1209.60     44.68 o 
   2  14   9        7.15       -5.20     10.66 o 
   3  14   9      816.59      790.91     26.86 o 
   4  14   9       20.35        1.05     12.52 o 
   5  14   9       10.94        1.43     13.10 o 
   6  14   9       88.31       83.39     16.70 o 
   7  14   9        0.09      -19.90     13.27 o 
   8  14   9        5.74      -18.66     15.05 o 
   9  14   9       44.40       28.35     17.23 o 
  10  14   9       39.60       39.39     17.35 o 
  11  14   9       23.17       29.59     16.72 o 
  12  14   9      115.87      138.05     27.96 o 
   1  15   9      250.37      201.68     14.63 o 
   2  15   9        1.46      -19.28     12.85 o 
   3  15   9     2776.88     2683.22     49.26 o 
   4  15   9        0.95        0.32     13.55 o 
   5  15   9        0.43      -20.02     13.35 o 
   6  15   9        4.70      -17.70     14.35 o 
   7  15   9       50.79       22.07     15.29 o 
   8  15   9       27.82       13.19     17.80 o 
   9  15   9       17.68      -16.19     16.89 o 
  10  15   9       71.97       72.89     19.90 o 
  11  15   9       14.33       10.26     19.58 o 
   0  16   9        0.02       -6.50     19.32 o 
   1  16   9        3.21      -11.99     11.76 o 
   2  16   9      775.18      744.11     25.86 o 
   3  16   9       90.61       93.13     16.73 o 
   4  16   9       86.62       56.36     15.64 o 
   5  16   9      186.39      195.03     27.40 o 
   6  16   9      336.58      293.36     23.95 o 
   7  16   9      230.10      229.58     21.42 o 
   8  16   9       17.98       33.46     23.27 o 
   9  16   9       49.08       64.15     19.94 o 
  10  16   9        1.51       26.62     19.19 o 
  11  16   9        3.61       -6.13     18.77 o 
   1  17   9       95.79       80.45     16.96 o 
   2  17   9       12.33       -4.46     13.20 o 
   3  17   9      141.60      152.45     18.42 o 
   4  17   9       67.58       92.79     18.15 o 
   5  17   9      442.36      498.56     27.19 o 
   6  17   9        2.94       18.51     16.50 o 
   7  17   9      795.91      850.07     38.00 o 
   8  17   9       15.60       66.04     20.66 o 
   9  17   9      111.04      127.09     22.94 o 
  10  17   9        1.53       -1.69     19.06 o 
   0  18   9       12.93       28.89     22.13 o 
   1  18   9       46.86       49.85     16.59 o 
   2  18   9        1.07      -20.15     14.19 o 
   3  18   9       72.63       45.38     16.33 o 
   4  18   9       48.82       37.13     17.44 o 
   5  18   9       60.80       57.12     19.22 o 
   6  18   9       37.98       27.38     17.18 o 
   7  18   9        3.50       42.26     20.86 o 
   8  18   9        1.71       23.56     20.85 o 
   9  18   9        3.41       37.17     20.34 o 
   1  19   9       61.03       78.59     18.03 o 
   2  19   9        4.51      -25.28     16.85 o 
   3  19   9        0.13      -17.78     16.44 o 
   4  19   9        0.53       18.16     18.09 o 
   5  19   9      100.47       93.62     23.10 o 
   6  19   9       25.07       24.52     18.64 o 
   7  19   9        6.46        7.02     20.26 o 
   8  19   9        0.59        7.88     21.60 o 
   0  20   9      252.01      230.28     32.43 o 
   1  20   9      145.10      138.19     20.42 o 
   2  20   9      116.55      117.91     22.20 o 
   3  20   9       78.56       56.94     24.32 o 
   4  20   9       51.03       42.32     19.08 o 
   5  20   9        1.93      -18.63     17.20 o 
   6  20   9       32.82       35.52     23.10 o 
   7  20   9       59.12       85.63     25.37 o 
   1  21   9        0.24       14.13     20.09 o 
   2  21   9       30.43       50.91     20.78 o 
   3  21   9      351.36      391.73     29.71 o 
   4  21   9       53.92       33.91     20.15 o 
   5  21   9       94.08       86.82     23.02 o 
   0  22   9        7.40       82.28     36.96 o 
   1  22   9       24.87       22.00     20.92 o 
   2  22   9        1.63        9.36     20.67 o 
   3  22   9        8.33       23.31     26.48 o 
   0   0  10     5903.01     5343.83     86.39 o 
   1   0  10      659.57      792.03     32.85 o 
   2   0  10     3989.01     4070.20     54.14 o 
   3   0  10     2775.66     2725.43     40.40 o 
   4   0  10       48.33       30.42      9.34 o 
   5   0  10        8.21       -3.14      5.86 o 
   6   0  10     2930.68     3054.17     55.99 o 
   7   0  10       93.74      100.42     12.31 o 
   8   0  10       43.16      127.50     33.48 o 
   9   0  10      119.78      111.48     34.27 o 
  10   0  10      490.81      419.09     51.88 o 
  11   0  10       17.11       -0.13     33.22 o 
  12   0  10      823.31      928.91     76.45 o 
  13   0  10       51.72       35.85     37.29 o 
   1   1  10    13157.53    13950.20    109.59 o 
   2   1  10     2482.55     2375.50     28.07 o 
   3   1  10       19.96        7.09      6.18 o 
   4   1  10      416.41      417.72     12.78 o 
   5   1  10     1096.57     1022.36     16.56 o 
   6   1  10      826.25      899.08     21.09 o 
   7   1  10      371.54      342.81     24.63 o 
   8   1  10       25.40       17.45     16.56 o 
   9   1  10        9.45        0.86     20.23 o 
  10   1  10      179.18      147.44     30.47 o 
  11   1  10        1.44        0.20     23.12 o 
  12   1  10     1821.48     1939.72     76.87 o 
  13   1  10       91.50      104.75     37.49 o 
   0   2  10        2.90       -4.23      7.43 o 
   1   2  10       97.50       55.69      8.02 o 
   2   2  10     4138.94     4259.31     41.42 o 
   3   2  10        8.86       14.13      6.03 o 
   4   2  10     1389.07     1472.76     19.79 o 
   5   2  10     5405.86     5411.90     50.97 o 
   6   2  10       44.61       39.47     12.06 o 
   7   2  10     1010.25      908.02     27.81 o 
   8   2  10      187.32      228.30     14.09 o 
   9   2  10      589.13      605.22     27.70 o 
  10   2  10     1217.93     1183.20     45.69 o 
  11   2  10       53.56        6.07     28.56 o 
  12   2  10      162.77      194.02     38.74 o 
  13   2  10      212.23      229.64     59.16 o 
  14   2  10       91.55       81.02     40.31 o 
   1   3  10     5302.82     5849.73     53.47 o 
   2   3  10        2.21       -8.70      5.80 o 
   3   3  10     4389.77     4347.39     41.85 o 
   4   3  10     2114.27     2262.49     26.15 o 
   5   3  10     1642.75     1735.13     23.28 o 
   6   3  10     4113.80     4315.23     50.92 o 
   7   3  10        2.32       -4.66      6.66 o 
   8   3  10       96.96       91.69     10.28 o 
   9   3  10       17.88       18.62     12.85 o 
  10   3  10     1578.79     1648.36     37.62 o 
  11   3  10       97.51      104.45     20.75 o 
  12   3  10       26.56       38.82     14.03 o 
  13   3  10      264.09      217.93     18.79 o 
  14   3  10       53.23       67.00     17.15 o 
  15   3  10       25.20       37.55     20.22 o 
   0   4  10      140.54      128.15     27.31 o 
   1   4  10     2287.24     2346.32     28.57 o 
   2   4  10     3420.42     3329.43     35.43 o 
   3   4  10     2583.61     2487.42     28.90 o 
   4   4  10       13.26        4.89      6.17 o 
   5   4  10      300.85      320.48     10.91 o 
   6   4  10      185.39      199.69      9.31 o 
   7   4  10     1197.51     1246.35     21.98 o 
   8   4  10      696.01      710.49     16.57 o 
   9   4  10      170.74      200.04     12.97 o 
  10   4  10        1.39      -10.69     17.72 o 
  11   4  10       25.25       50.98     15.01 o 
  12   4  10       35.40       38.21     13.78 o 
  13   4  10       71.15       96.71     20.54 o 
  14   4  10        8.15       -3.43     16.77 o 
  15   4  10      100.02       83.25     24.55 o 
   1   5  10      126.29      119.75      8.94 o 
   2   5  10      966.90      939.02     24.75 o 
   3   5  10       13.42       -5.49      8.32 o 
   4   5  10     4090.24     4558.84     46.16 o 
   5   5  10      342.76      355.55     11.27 o 
   6   5  10     1302.44     1259.62     21.05 o 
   7   5  10      254.85      230.83     10.21 o 
   8   5  10        1.44       -0.94      5.60 o 
   9   5  10      409.74      392.50     21.93 o 
  10   5  10      683.68      663.74     26.31 o 
  11   5  10      403.88      438.65     23.56 o 
  12   5  10      413.29      371.44     21.92 o 
  13   5  10        0.45       -2.39     18.90 o 
  14   5  10       47.93       54.39     27.18 o 
   0   6  10      114.12       83.96     20.32 o 
   1   6  10      456.00      372.21     18.28 o 
   2   6  10        0.31        1.29      6.75 o 
   3   6  10       44.80       43.29      8.07 o 
   4   6  10      776.82      731.09     17.80 o 
   5   6  10     1186.63     1246.04     21.61 o 
   6   6  10        4.97       -8.83      5.89 o 
   7   6  10      504.71      546.76     15.58 o 
   8   6  10     2022.14     2063.66     30.70 o 
   9   6  10      396.87      434.21     16.53 o 
  10   6  10       72.08       48.51     16.91 o 
  11   6  10      110.05      105.34     23.31 o 
  12   6  10       11.79       25.85     14.80 o 
  13   6  10        4.13      -18.36     17.50 o 
  14   6  10       64.94       98.02     20.63 o 
   1   7  10        0.03       -0.43      8.41 o 
   2   7  10      501.39      617.92     16.44 o 
   3   7  10     1123.58     1026.61     23.05 o 
   4   7  10       10.58       -0.46      7.85 o 
   5   7  10      283.52      232.47     10.98 o 
   6   7  10        6.55       -1.35      4.53 o 
   7   7  10      104.47      125.70     11.73 o 
   8   7  10      649.85      654.72     26.20 o 
   9   7  10       92.69      107.30     13.03 o 
  10   7  10       13.99        4.87     11.33 o 
  11   7  10       47.52       41.43     17.22 o 
  12   7  10        7.98        2.28     15.34 o 
  13   7  10        3.19      -22.38     19.81 o 
  14   7  10      190.54      209.50     35.76 o 
   0   8  10    11527.62    11885.96    171.95 o 
   1   8  10     5367.15     5307.26     64.99 o 
   2   8  10       23.73       22.99      8.13 o 
   3   8  10      547.27      577.76     17.77 o 
   4   8  10     1062.75      991.97     23.24 o 
   5   8  10        0.18       -2.46      7.18 o 
   6   8  10       32.42       36.94      7.62 o 
   7   8  10      417.93      404.51     12.34 o 
   8   8  10      745.21      799.65     21.16 o 
   9   8  10       69.79       62.87     11.41 o 
  10   8  10        7.49       12.71     11.91 o 
  11   8  10       17.10       25.67     17.35 o 
  12   8  10      117.91      103.42     20.93 o 
  13   8  10       30.86       37.27     32.25 o 
  14   8  10        0.66       -7.16     30.30 o 
   1   9  10     1283.94     1382.19     30.00 o 
   2   9  10       40.73       56.70      9.18 o 
   3   9  10      799.42      776.70     20.79 o 
   4   9  10      438.07      403.83     16.60 o 
   5   9  10        0.61      -12.19      8.13 o 
   6   9  10        8.12        7.39      8.09 o 
   7   9  10     2665.57     2606.66     34.24 o 
   8   9  10      304.38      296.77     22.97 o 
   9   9  10        0.28       -9.88     10.65 o 
  10   9  10      219.74      223.71     15.01 o 
  11   9  10      256.96      299.57     18.08 o 
  12   9  10        0.00       48.34     29.34 o 
  13   9  10       81.95       76.82     47.53 o 
   0  10  10     1204.03     1140.58     39.75 o 
   1  10  10     2117.73     1972.71     32.96 o 
   2  10  10     1330.85     1468.04     28.26 o 
   3  10  10     3678.97     3586.75     46.95 o 
   4  10  10      195.35      208.40     13.23 o 
   5  10  10      265.27      255.89     14.44 o 
   6  10  10       10.72       -3.80      9.08 o 
   7  10  10       37.92       27.93      9.72 o 
   8  10  10        0.55        1.89      8.16 o 
   9  10  10       36.77       55.15     13.02 o 
  10  10  10      201.08      175.46     16.83 o 
  11  10  10       27.94       11.61     12.98 o 
  12  10  10       19.20       37.86     29.66 o 
  13  10  10        5.13      -20.22     39.52 o 
   1  11  10        3.61       -1.57     14.41 o 
   2  11  10        0.11      -11.20      9.20 o 
   3  11  10      935.86      896.69     26.17 o 
   4  11  10        0.73        7.25      9.64 o 
   5  11  10      100.41      152.92     13.11 o 
   6  11  10       44.35       49.11     10.93 o 
   7  11  10      842.52      848.72     27.54 o 
   8  11  10       64.30       59.59     12.77 o 
   9  11  10       51.30       36.86     26.25 o 
  10  11  10       60.67       42.39     15.28 o 
  11  11  10       52.64       45.94     14.98 o 
  12  11  10      115.48       91.47     15.17 o 
  13  11  10        6.63      -15.36     40.18 o 
   0  12  10     2670.86     2474.68     61.29 o 
   1  12  10      390.44      299.73     17.49 o 
   2  12  10        0.13        7.22     10.28 o 
   3  12  10      385.18      372.00     17.11 o 
   4  12  10        7.61       13.80     10.20 o 
   5  12  10      956.47      959.76     30.25 o 
   6  12  10      140.70      133.46     16.05 o 
   7  12  10      165.05      157.62     16.51 o 
   8  12  10      253.62      268.56     17.63 o 
   9  12  10       14.70       -7.44     17.76 o 
  10  12  10       36.54       29.91     15.33 o 
  11  12  10      325.07      359.47     33.59 o 
  12  12  10        1.47       -4.81     14.38 o 
   1  13  10       26.96        5.85      8.52 o 
   2  13  10     1275.33     1291.69     29.40 o 
   3  13  10      733.17      748.65     25.91 o 
   4  13  10      510.83      508.37     21.62 o 
   5  13  10      914.99      881.38     28.09 o 
   6  13  10       34.11       22.44     14.00 o 
   7  13  10      480.07      506.76     24.66 o 
   8  13  10      282.65      279.05     22.83 o 
   9  13  10        0.31       -5.01     12.96 o 
  10  13  10       14.95       29.33     20.62 o 
  11  13  10       51.98       22.12     16.24 o 
  12  13  10        3.53       -2.63     14.51 o 
   0  14  10      439.73      501.03     49.74 o 
   1  14  10      103.18       94.28     15.27 o 
   2  14  10      366.23      386.87     20.78 o 
   3  14  10      487.34      493.66     22.72 o 
   4  14  10        0.07      -10.59     12.93 o 
   5  14  10      788.91      770.30     29.71 o 
   6  14  10      211.66      187.09     19.09 o 
   7  14  10        2.16      -20.88     13.92 o 
   8  14  10       98.19      154.76     28.64 o 
   9  14  10       49.57       36.51     13.66 o 
  10  14  10        1.36        6.29     16.66 o 
  11  14  10        0.55      -22.07     16.01 o 
   1  15  10        0.63      -10.14     12.24 o 
   2  15  10      760.70      798.47     28.70 o 
   3  15  10        3.96      -10.15     14.65 o 
   4  15  10      303.93      287.14     20.21 o 
   5  15  10       80.18       84.98     17.58 o 
   6  15  10      314.73      324.70     22.48 o 
   7  15  10       11.52       22.38     18.09 o 
   8  15  10        2.91        1.74     17.14 o 
   9  15  10        0.06       -8.95     16.99 o 
  10  15  10       36.75       54.83     19.21 o 
  11  15  10       62.11       52.51     19.67 o 
   0  16  10      520.39      539.03     35.35 o 
   1  16  10      964.42      922.60     30.79 o 
   2  16  10        8.96      -15.70     16.06 o 
   3  16  10       68.19       71.95     16.34 o 
   4  16  10      182.02      219.76     25.27 o 
   5  16  10        3.37       -9.57     15.47 o 
   6  16  10      183.27      201.48     20.60 o 
   7  16  10       69.49       89.98     20.80 o 
   8  16  10       73.31       67.61     21.51 o 
   9  16  10        1.44      -11.73     30.15 o 
  10  16  10        7.94       30.39     18.71 o 
   1  17  10      163.11      203.41     22.61 o 
   2  17  10        0.62      -18.79     14.03 o 
   3  17  10       28.83       20.60     15.25 o 
   4  17  10      492.04      575.64     29.00 o 
   5  17  10      183.52      169.30     21.46 o 
   6  17  10       16.99       15.74     17.43 o 
   7  17  10      215.26      252.42     26.57 o 
   8  17  10      272.62      313.25     35.54 o 
   9  17  10        2.86        0.29     19.32 o 
   0  18  10       86.99       50.60     24.37 o 
   1  18  10      202.42      217.42     20.11 o 
   2  18  10       57.78       50.75     16.77 o 
   3  18  10      103.78      125.54     20.31 o 
   4  18  10       19.51        7.95     16.98 o 
   5  18  10      382.49      449.53     27.54 o 
   6  18  10      278.31      293.82     29.13 o 
   7  18  10      113.33      113.35     23.67 o 
   8  18  10        2.98      -23.17     19.86 o 
   1  19  10       13.59       -0.26     15.31 o 
   2  19  10        7.95       -1.95     17.72 o 
   3  19  10        0.93        1.69     19.74 o 
   4  19  10        1.84       16.47     17.88 o 
   5  19  10       31.03       33.92     19.09 o 
   6  19  10      145.71      182.36     26.52 o 
   7  19  10        2.27        5.69     21.32 o 
   0  20  10       15.30       46.20     25.57 o 
   1  20  10      228.07      214.02     24.96 o 
   2  20  10        2.89       -5.29     19.86 o 
   3  20  10      159.29      176.10     24.21 o 
   4  20  10       20.65        8.53     18.27 o 
   5  20  10       38.22       53.23     21.02 o 
   6  20  10        0.04       18.17     21.94 o 
   1  21  10        0.37       -8.73     19.27 o 
   2  21  10       41.08       28.76     21.02 o 
   3  21  10       13.08       24.59     20.51 o 
   4  21  10        2.85       32.91     21.28 o 
   0  22  10       15.14       37.58     35.18 o 
   1  22  10      176.45      160.27     29.09 o 
   2  22  10       18.32      -15.86     19.63 o 
   1   1  11      301.75      520.49     35.35 o 
   2   1  11       27.25       19.45     10.22 o 
   3   1  11      902.99      929.77     21.87 o 
   4   1  11       56.25       26.36      6.65 o 
   5   1  11      149.89      165.51      7.88 o 
   6   1  11      489.81      460.89     12.98 o 
   7   1  11     1592.12     1658.65     44.17 o 
   8   1  11      151.87      126.97     21.64 o 
   9   1  11       32.78       26.74     10.33 o 
  10   1  11        0.55      -33.56     22.38 o 
  11   1  11       11.30       11.55     24.02 o 
  12   1  11       32.19       38.30     27.26 o 
  13   1  11       23.60       53.15     38.80 o 
  14   1  11       17.75       69.46     43.99 o 
   0   2  11     3436.11     3302.89     63.29 o 
   1   2  11      549.67      521.04     14.82 o 
   2   2  11      753.88      704.88     16.63 o 
   3   2  11     2034.39     2019.39     25.77 o 
   4   2  11     4400.32     4358.25     42.25 o 
   5   2  11      166.16      163.38      7.93 o 
   6   2  11      362.20      407.83     11.47 o 
   7   2  11      380.71      427.48     11.54 o 
   8   2  11      406.47      440.33     29.77 o 
   9   2  11        0.87      -14.71      9.81 o 
  10   2  11      158.08      199.02     15.21 o 
  11   2  11      335.92      431.76     39.23 o 
  12   2  11      112.69       89.54     29.62 o 
  13   2  11        5.54      -35.44     25.18 o 
  14   2  11       47.00       24.95     40.05 o 
   1   3  11      185.81      213.19     11.12 o 
   2   3  11      252.50      252.31     11.71 o 
   3   3  11      457.28      403.62     13.23 o 
   4   3  11     1601.71     1687.95     23.29 o 
   5   3  11      152.56      123.91      8.08 o 
   6   3  11      249.40      282.64      8.92 o 
   7   3  11      191.26      182.58      9.45 o 
   8   3  11       53.22       70.84     14.21 o 
   9   3  11       31.95       16.31     13.32 o 
  10   3  11      311.60      328.26     20.26 o 
  11   3  11      146.71      152.57     21.05 o 
  12   3  11      363.41      357.94     40.00 o 
  13   3  11       31.50       29.10     14.79 o 
  14   3  11       82.07       98.11     19.01 o 
   0   4  11     1487.34     1596.45     41.56 o 
   1   4  11      117.90      149.72      9.87 o 
   2   4  11      223.64      212.07     10.04 o 
   3   4  11      558.39      528.16     14.40 o 
   4   4  11     3605.98     3701.04     38.44 o 
   5   4  11      257.03      236.91      9.60 o 
   6   4  11     1874.99     1855.13     22.53 o 
   7   4  11       67.40       39.13      6.14 o 
   8   4  11        3.76       -1.77      6.09 o 
   9   4  11        6.33      -11.81     11.74 o 
  10   4  11       28.37        3.01     12.92 o 
  11   4  11      183.29      168.17     18.35 o 
  12   4  11       57.81       17.50     14.59 o 
  13   4  11      178.53      144.29     19.46 o 
  14   4  11       21.67       20.59     18.38 o 
   1   5  11      654.82      695.74     17.40 o 
   2   5  11       15.49       23.16      7.22 o 
   3   5  11     1502.42     1448.42     22.74 o 
   4   5  11      799.08      819.49     17.44 o 
   5   5  11     2368.55     2399.12     28.59 o 
   6   5  11      740.08      744.36     18.47 o 
   7   5  11      566.26      566.14     17.08 o 
   8   5  11       62.90       47.99      7.93 o 
   9   5  11        0.09        2.14     10.80 o 
  10   5  11       13.24        9.11     20.96 o 
  11   5  11      200.24      219.14     28.85 o 
  12   5  11      146.92      119.41     17.49 o 
  13   5  11       31.63       43.30     16.15 o 
  14   5  11      117.39       99.18     63.23 o 
   0   6  11     6973.99     6701.52    135.66 o 
   1   6  11      142.85      147.82     10.68 o 
   2   6  11     1013.89     1114.03     22.97 o 
   3   6  11      362.00      397.63     14.35 o 
   4   6  11      676.55      759.22     18.90 o 
   5   6  11       22.74        9.89      7.24 o 
   6   6  11       34.81       21.62      7.11 o 
   7   6  11      224.61      247.67     12.57 o 
   8   6  11      767.41      773.81     21.51 o 
   9   6  11       85.10      104.07      9.14 o 
  10   6  11      105.72       95.42     11.41 o 
  11   6  11      113.23       92.87     16.94 o 
  12   6  11      185.46      219.61     20.81 o 
  13   6  11        0.26      -19.73     14.74 o 
  14   6  11       72.24       87.83     20.70 o 
   1   7  11     4457.12     4485.13     57.88 o 
   2   7  11        4.15       -2.61      7.57 o 
   3   7  11      359.12      373.03     14.60 o 
   4   7  11      666.87      647.61     18.12 o 
   5   7  11      253.40      250.91     11.96 o 
   6   7  11      120.92      117.27     14.47 o 
   7   7  11      389.61      390.40     12.60 o 
   8   7  11      658.19      688.05     19.68 o 
   9   7  11     2500.66     2497.23     45.43 o 
  10   7  11        1.21       -0.67     10.91 o 
  11   7  11        4.77       -5.45     14.23 o 
  12   7  11      287.77      302.65     30.92 o 
  13   7  11      150.99      167.54     20.94 o 
  14   7  11       11.92       22.62     30.25 o 
   0   8  11     3851.83     4183.70     87.54 o 
   1   8  11     5147.60     5072.78     64.19 o 
   2   8  11     2911.72     3032.16     38.32 o 
   3   8  11        7.45       -0.12      9.23 o 
   4   8  11       12.27       11.16      8.72 o 
   5   8  11     1718.04     1762.46     28.70 o 
   6   8  11       17.36       12.70      8.05 o 
   7   8  11       82.89       91.25      8.96 o 
   8   8  11        0.80       -7.19     10.73 o 
   9   8  11      397.31      449.31     29.86 o 
  10   8  11      331.57      306.08     28.61 o 
  11   8  11      142.08      125.77     15.05 o 
  12   8  11      125.12      124.18     20.02 o 
  13   8  11       80.44       74.62     26.62 o 
   1   9  11     1096.72     1108.85     28.15 o 
   2   9  11      121.69      123.95     11.75 o 
   3   9  11     1430.56     1438.97     28.93 o 
   4   9  11      248.05      262.24     14.93 o 
   5   9  11      550.52      595.60     18.11 o 
   6   9  11      270.69      309.41     13.60 o 
   7   9  11      457.62      454.24     19.28 o 
   8   9  11      113.38       86.22     14.97 o 
   9   9  11     1875.38     1929.20     43.25 o 
  10   9  11        9.00       28.41     11.64 o 
  11   9  11       91.66       58.93     12.62 o 
  12   9  11        0.00       -3.35     14.94 o 
  13   9  11       87.94      106.04     29.35 o 
   0  10  11     4491.27     4675.58     88.33 o 
   1  10  11     1381.20     1420.95     28.88 o 
   2  10  11     1791.65     1758.43     31.69 o 
   3  10  11       99.48      124.71     12.61 o 
   4  10  11      775.94      766.63     23.36 o 
   5  10  11        1.79       -3.67      9.59 o 
   6  10  11      269.66      249.08     13.31 o 
   7  10  11       11.83        7.47      9.95 o 
   8  10  11      754.28      751.57     29.59 o 
   9  10  11        0.31        8.80     20.56 o 
  10  10  11       69.22       75.16     15.44 o 
  11  10  11        3.07        8.24     12.39 o 
  12  10  11      126.18      123.84     21.69 o 
  13  10  11        1.14      -14.81     22.91 o 
   1  11  11        7.01       37.53     11.01 o 
   2  11  11      806.38      848.95     25.87 o 
   3  11  11      668.35      711.19     24.36 o 
   4  11  11       31.04       44.76     11.17 o 
   5  11  11        1.70        2.15     10.49 o 
   6  11  11       72.98       91.76     19.76 o 
   7  11  11       39.40       26.73     11.41 o 
   8  11  11     1698.98     1694.08     36.60 o 
   9  11  11        0.01        1.37     14.45 o 
  10  11  11       29.52       33.52     20.89 o 
  11  11  11       40.23       29.91     14.86 o 
  12  11  11       26.51       26.03     18.95 o 
   0  12  11       70.83       72.18     23.35 o 
   1  12  11      801.83      833.00     24.38 o 
   2  12  11     1094.82     1132.49     27.88 o 
   3  12  11      136.26      103.97     14.34 o 
   4  12  11       42.36       28.92     11.60 o 
   5  12  11     1424.54     1286.59     34.95 o 
   6  12  11      330.30      324.60     20.43 o 
   7  12  11      807.51      829.90     29.17 o 
   8  12  11       20.26       19.75     12.47 o 
   9  12  11       86.11      108.71     17.91 o 
  10  12  11        6.66       10.47     14.56 o 
  11  12  11        0.02       -3.55     15.07 o 
  12  12  11       48.28       14.20     20.15 o 
   1  13  11      824.49      670.78     22.95 o 
   2  13  11        1.50        8.23     13.27 o 
   3  13  11      175.08      187.32     16.80 o 
   4  13  11      631.72      679.22     25.42 o 
   5  13  11      251.50      263.50     18.53 o 
   6  13  11      875.29      864.31     30.41 o 
   7  13  11      751.16      717.69     28.68 o 
   8  13  11       13.57       15.89     13.12 o 
   9  13  11       11.18      -10.56     15.58 o 
  10  13  11       60.91       32.16     16.67 o 
  11  13  11       48.73       31.93     16.84 o 
  12  13  11       57.64       55.69     17.11 o 
   0  14  11      925.44      841.29     34.26 o 
   1  14  11      258.56      271.88     19.81 o 
   2  14  11     1947.53     1823.97     40.50 o 
   3  14  11     5376.60     5302.61     74.06 o 
   4  14  11        9.94       11.73     13.87 o 
   5  14  11      130.28      102.57     17.55 o 
   6  14  11      210.51      172.35     18.96 o 
   7  14  11      591.04      643.39     31.67 o 
   8  14  11       59.81       57.36     21.96 o 
   9  14  11       18.37        2.39     18.41 o 
  10  14  11       29.25       11.02     17.49 o 
  11  14  11        4.28        0.69     24.33 o 
   1  15  11      456.55      462.11     23.51 o 
   2  15  11       22.33      -15.17     14.18 o 
   3  15  11      128.95      140.23     18.15 o 
   4  15  11       12.12       13.65     14.08 o 
   5  15  11       22.83       29.55     16.37 o 
   6  15  11      462.79      484.63     25.66 o 
   7  15  11      224.37      310.71     36.85 o 
   8  15  11       30.07       12.30     18.24 o 
   9  15  11       48.31       46.14     14.01 o 
  10  15  11       20.23       -9.46     17.79 o 
   0  16  11      667.95      604.03     42.01 o 
   1  16  11      173.16      185.56     18.89 o 
   2  16  11      323.30      344.86     26.06 o 
   3  16  11       57.94       28.06     15.24 o 
   4  16  11        0.74        1.05     16.64 o 
   5  16  11       13.69       31.38     17.25 o 
   6  16  11       63.08       39.18     18.28 o 
   7  16  11      206.88      182.51     23.95 o 
   8  16  11       13.46       23.05     19.76 o 
   9  16  11        1.35      -10.79     18.48 o 
  10  16  11       12.45        9.11     19.41 o 
   1  17  11        1.04      -13.11     14.59 o 
   2  17  11       22.22        4.95     14.96 o 
   3  17  11        0.42        5.41     16.45 o 
   4  17  11      452.26      462.89     27.64 o 
   5  17  11      361.52      350.99     30.96 o 
   6  17  11        0.51        1.41     17.03 o 
   7  17  11       30.36       14.15     20.70 o 
   8  17  11       63.59       75.04     22.09 o 
   9  17  11       75.66       61.29     21.90 o 
   0  18  11      205.02      192.66     31.84 o 
   1  18  11      204.17      282.27     22.29 o 
   2  18  11        1.61      -20.81     13.87 o 
   3  18  11        1.67      -15.29     15.88 o 
   4  18  11       11.84      -10.36     16.95 o 
   5  18  11       49.80       26.37     18.99 o 
   6  18  11        0.14        4.06     19.64 o 
   7  18  11        0.86       22.41     20.76 o 
   8  18  11       43.98       57.97     23.21 o 
   1  19  11       41.94       44.82     17.78 o 
   2  19  11       39.21       23.52     18.87 o 
   3  19  11        6.15        4.23     18.42 o 
   4  19  11       26.87        7.70     17.58 o 
   5  19  11       40.71       44.76     19.47 o 
   6  19  11      136.24      158.72     26.16 o 
   7  19  11       78.56       58.80     23.52 o 
   0  20  11      729.83      708.53     44.81 o 
   1  20  11      175.99      177.89     25.34 o 
   2  20  11      126.48      147.26     24.03 o 
   3  20  11       64.63       42.40     20.32 o 
   4  20  11      138.23      168.49     34.84 o 
   5  20  11        0.01      -10.09     18.99 o 
   1  21  11       42.33       32.52     21.33 o 
   2  21  11       95.46      146.96     24.63 o 
   3  21  11      159.59      155.72     24.68 o 
   0   0  12     1117.42     1199.85     70.96 o 
   1   0  12     1994.44     2068.80     37.43 o 
   2   0  12     1474.28     1498.44     31.21 o 
   3   0  12      133.53      114.29     13.61 o 
   4   0  12      806.88      820.38     38.45 o 
   5   0  12      536.56      657.98     22.43 o 
   6   0  12      331.67      316.09     19.45 o 
   7   0  12      418.64      451.66     51.61 o 
   8   0  12      318.82      288.79     48.98 o 
   9   0  12      623.44      447.68     46.82 o 
  10   0  12       30.77       52.79     39.92 o 
  11   0  12      368.76      365.22     56.21 o 
  12   0  12        3.15       55.02     42.02 o 
  13   0  12      209.16      278.52     52.79 o 
  14   0  12       84.49      121.72     48.32 o 
   1   1  12      293.12      297.76     12.19 o 
   2   1  12        1.24       -1.61      7.12 o 
   3   1  12        1.16       -4.61      7.35 o 
   4   1  12     2132.55     2309.96     30.72 o 
   5   1  12      544.48      599.82     14.96 o 
   6   1  12      135.02      146.57      8.47 o 
   7   1  12      379.16      380.00     15.72 o 
   8   1  12      136.95      128.12     15.10 o 
   9   1  12      325.78      309.86     20.46 o 
  10   1  12        1.93      -37.62     25.93 o 
  11   1  12        6.21      -10.02     23.53 o 
  12   1  12      112.08       65.67     58.11 o 
  13   1  12       47.99       61.82     48.78 o 
  14   1  12        8.64        5.31     28.90 o 
   0   2  12     1246.68     1215.01     37.14 o 
   1   2  12      192.94      202.54     11.65 o 
   2   2  12       20.85        1.89      7.74 o 
   3   2  12     1525.91     1699.05     26.35 o 
   4   2  12     4373.83     4261.96     46.27 o 
   5   2  12       40.46       27.71      7.04 o 
   6   2  12       10.48        7.82      5.72 o 
   7   2  12      510.13      478.27     13.88 o 
   8   2  12      240.43      271.32     17.44 o 
   9   2  12       21.56       21.53     14.74 o 
  10   2  12       38.74       17.36     26.65 o 
  11   2  12       20.28       15.75     12.86 o 
  12   2  12       46.27       39.28     13.93 o 
  13   2  12        9.17       19.58     13.62 o 
  14   2  12      147.30      141.53     45.83 o 
   1   3  12      142.55      121.34     10.52 o 
   2   3  12     5479.63     5453.02     57.83 o 
   3   3  12      244.86      242.05     11.17 o 
   4   3  12      314.52      312.77     11.99 o 
   5   3  12        6.98       -2.25      6.56 o 
   6   3  12      182.99      215.75      9.69 o 
   7   3  12        8.06        3.56      7.00 o 
   8   3  12      506.77      530.16     20.36 o 
   9   3  12        7.48      -13.80     10.96 o 
  10   3  12      195.35      209.35     28.16 o 
  11   3  12      413.91      437.76     34.92 o 
  12   3  12      612.42      584.93     28.03 o 
  13   3  12       10.91       27.49     15.57 o 
  14   3  12        0.00       -3.44     16.38 o 
   0   4  12      369.83      358.58     22.46 o 
   1   4  12       94.38       66.07      8.90 o 
   2   4  12     1108.40     1124.20     20.90 o 
   3   4  12     3172.38     3404.17     38.14 o 
   4   4  12      912.96      928.38     18.81 o 
   5   4  12       60.05       56.15      7.66 o 
   6   4  12      110.37      115.28      8.34 o 
   7   4  12      510.52      483.32     27.03 o 
   8   4  12       18.02       19.07      9.85 o 
   9   4  12      298.63      279.84     18.46 o 
  10   4  12        4.55        9.55     21.78 o 
  11   4  12        3.22        8.32     16.74 o 
  12   4  12      154.55      122.34     17.99 o 
  13   4  12       70.14       79.66     24.10 o 
  14   4  12      193.33      186.65     47.08 o 
   1   5  12        0.95       -7.78      8.38 o 
   2   5  12     1258.09     1350.61     24.37 o 
   3   5  12      623.72      602.03     16.37 o 
   4   5  12       56.17       45.89      8.48 o 
   5   5  12     1129.66     1192.21     20.27 o 
   6   5  12       14.04       15.32      5.61 o 
   7   5  12       11.39       11.94      8.53 o 
   8   5  12        0.62       -2.32      7.61 o 
   9   5  12        4.19      -28.82     19.46 o 
  10   5  12        2.93       -9.10     11.18 o 
  11   5  12      147.22      153.84     18.44 o 
  12   5  12       72.16       39.55     16.27 o 
  13   5  12       39.80       27.75     15.56 o 
  14   5  12       23.70       62.75     26.72 o 
   0   6  12     1829.54     1749.34     70.68 o 
   1   6  12      929.97      992.54     23.61 o 
   2   6  12       94.01       91.13     10.27 o 
   3   6  12       25.91        4.55      9.39 o 
   4   6  12      976.70      983.58     20.49 o 
   5   6  12       49.11       58.37      8.57 o 
   6   6  12      171.52      200.49     10.69 o 
   7   6  12        8.68       -9.36      8.83 o 
   8   6  12      246.32      247.31     13.86 o 
   9   6  12        2.01      -13.71     11.22 o 
  10   6  12      771.23      714.88     27.17 o 
  11   6  12        1.75      -12.63     10.03 o 
  12   6  12       76.95       75.88     17.59 o 
  13   6  12       78.95       94.34     18.89 o 
  14   6  12      108.09      113.62     23.86 o 
   1   7  12       24.41      -14.61      9.74 o 
   2   7  12     1059.50     1200.85     25.67 o 
   3   7  12        3.58      -14.58     10.91 o 
   4   7  12     2012.72     2109.62     32.59 o 
   5   7  12      368.02      397.42     13.88 o 
   6   7  12        0.04        0.54      7.10 o 
   7   7  12      141.74      146.93     17.00 o 
   8   7  12        0.52      -12.39     15.71 o 
   9   7  12      409.15      465.28     20.81 o 
  10   7  12       60.06       56.16     15.28 o 
  11   7  12        5.22      -19.31     12.88 o 
  12   7  12       86.62       93.26     17.17 o 
  13   7  12       31.20       12.86     25.08 o 
   0   8  12      517.30      475.38     27.70 o 
   1   8  12        0.47       -4.37     11.22 o 
   2   8  12        1.88      -12.89      8.60 o 
   3   8  12       27.13       40.24     10.04 o 
   4   8  12     1965.83     1972.55     31.98 o 
   5   8  12      239.90      264.46     13.38 o 
   6   8  12        2.16       -8.99      8.22 o 
   7   8  12       64.58       36.45      8.18 o 
   8   8  12     1078.31     1118.68     33.21 o 
   9   8  12      138.35      138.80     17.11 o 
  10   8  12      182.63      181.97     15.65 o 
  11   8  12        1.17       -4.57     14.12 o 
  12   8  12      115.77       87.86     18.78 o 
  13   8  12        9.84       25.36     28.01 o 
   1   9  12      700.29      762.36     24.37 o 
   2   9  12     1025.06     1020.01     24.63 o 
   3   9  12      741.62      766.14     23.75 o 
   4   9  12        1.68       -0.36      9.39 o 
   5   9  12        0.04       -3.00      9.19 o 
   6   9  12      675.82      728.26     20.05 o 
   7   9  12       99.22       68.95      8.86 o 
   8   9  12      134.00      100.85     16.36 o 
   9   9  12       54.55       42.47     17.64 o 
  10   9  12      510.66      566.15     35.37 o 
  11   9  12        6.60       47.67     18.60 o 
  12   9  12        0.04        0.75     14.87 o 
  13   9  12       81.55       42.40     23.63 o 
   0  10  12      555.16      564.86     30.88 o 
   1  10  12       12.31       19.08     11.91 o 
   2  10  12      511.70      491.12     18.81 o 
   3  10  12      186.00      195.51     15.54 o 
   4  10  12      651.58      640.23     22.55 o 
   5  10  12      366.27      343.99     18.01 o 
   6  10  12        4.90       -2.00     11.09 o 
   7  10  12        4.64       -3.77     10.40 o 
   8  10  12      270.77      273.78     21.03 o 
   9  10  12       80.94       76.21     16.17 o 
  10  10  12       70.48       47.36     14.97 o 
  11  10  12       64.15       54.67     14.20 o 
  12  10  12       30.11       31.32     18.28 o 
   1  11  12      356.57      355.43     19.37 o 
   2  11  12     2329.44     2365.82     39.21 o 
   3  11  12       30.61       27.24     15.84 o 
   4  11  12       19.67       11.18     12.03 o 
   5  11  12      149.70      175.37     17.64 o 
   6  11  12       13.39      -16.68     11.12 o 
   7  11  12        4.68       -2.57     11.16 o 
   8  11  12       52.50       47.47     12.41 o 
   9  11  12      494.38      499.72     50.77 o 
  10  11  12      124.70       99.69     17.15 o 
  11  11  12      235.37      281.22     22.63 o 
  12  11  12       10.09       22.49     19.19 o 
   0  12  12     2673.93     2564.88     91.96 o 
   1  12  12     3091.45     3107.22     49.91 o 
   2  12  12      132.00      137.91     16.36 o 
   3  12  12       14.48       35.74     13.48 o 
   4  12  12      187.67      200.50     25.68 o 
   5  12  12      299.53      268.02     20.63 o 
   6  12  12        0.16      -18.73     13.58 o 
   7  12  12       68.35       45.24     14.50 o 
   8  12  12      399.43      424.99     20.75 o 
   9  12  12       36.36       22.71     15.90 o 
  10  12  12       18.88       34.11     16.25 o 
  11  12  12        5.38      -15.24     14.60 o 
  12  12  12        7.06       13.18     20.07 o 
   1  13  12     1341.48     1354.11     35.99 o 
   2  13  12      322.03      283.53     19.98 o 
   3  13  12        2.38       -6.57     14.36 o 
   4  13  12      296.37      287.01     19.76 o 
   5  13  12        4.16        6.65     15.11 o 
   6  13  12      314.57      346.04     22.47 o 
   7  13  12       75.84       53.67     15.16 o 
   8  13  12      123.64      125.51     15.61 o 
   9  13  12       84.88       71.69     18.44 o 
  10  13  12        0.92       15.51     16.33 o 
  11  13  12       72.54      105.15     19.48 o 
   0  14  12       14.10      -12.50     19.44 o 
   1  14  12      530.01      499.33     24.25 o 
   2  14  12      266.03      255.39     20.16 o 
   3  14  12     2361.83     2388.57     47.77 o 
   4  14  12       89.28      132.06     17.42 o 
   5  14  12       84.44       76.72     18.55 o 
   6  14  12      215.39      169.72     19.39 o 
   7  14  12       14.91       20.69     18.54 o 
   8  14  12       27.39       38.46     14.15 o 
   9  14  12      106.88      100.41     27.43 o 
  10  14  12        0.13        2.66     17.21 o 
  11  14  12       45.81       29.20     20.07 o 
   1  15  12      435.73      431.19     23.63 o 
   2  15  12      112.86      134.27     17.62 o 
   3  15  12      170.96      203.51     23.51 o 
   4  15  12        5.72       -7.25     15.24 o 
   5  15  12      235.34      225.93     21.32 o 
   6  15  12      147.41      114.99     20.63 o 
   7  15  12      143.19      145.67     22.13 o 
   8  15  12       40.95       69.96     20.22 o 
   9  15  12       17.32       17.77     19.28 o 
  10  15  12       27.52       12.24     22.05 o 
   0  16  12     1746.03     1856.12     74.75 o 
   1  16  12      103.13      136.96     18.05 o 
   2  16  12      564.54      521.69     25.52 o 
   3  16  12      382.75      365.37     22.90 o 
   4  16  12      790.25      781.85     32.85 o 
   5  16  12       73.32       74.86     19.33 o 
   6  16  12       29.98       34.49     24.49 o 
   7  16  12      107.04      135.24     23.79 o 
   8  16  12       20.41       30.14     20.78 o 
   9  16  12       12.31       22.16     19.79 o 
   1  17  12      128.93      172.98     20.32 o 
   2  17  12       11.75        5.95     15.06 o 
   3  17  12       20.69       34.33     17.03 o 
   4  17  12       72.33       43.37     19.07 o 
   5  17  12        1.59       19.08     17.44 o 
   6  17  12       14.54        5.15     26.09 o 
   7  17  12       28.66       66.77     21.93 o 
   8  17  12        3.04        1.86     20.65 o 
   0  18  12      441.38      443.26     36.95 o 
   1  18  12       15.17       24.56     16.73 o 
   2  18  12      116.91       88.16     18.16 o 
   3  18  12        0.24       14.71     17.86 o 
   4  18  12       61.25       58.84     19.84 o 
   5  18  12        0.04      -23.45     21.99 o 
   6  18  12        0.48       -7.06     20.09 o 
   7  18  12       30.24       23.62     21.12 o 
   1  19  12       48.91       54.87     18.86 o 
   2  19  12        1.00      -26.08     17.38 o 
   3  19  12       13.09       11.15     18.87 o 
   4  19  12        1.53        9.10     21.77 o 
   5  19  12       59.01      104.29     24.91 o 
   6  19  12      325.83      389.75     32.72 o 
   0  20  12      323.48      344.98     41.88 o 
   1  20  12       11.31       19.01     20.68 o 
   2  20  12      191.66      204.61     26.15 o 
   3  20  12        5.62      -17.21     19.96 o 
   4  20  12        4.33       19.78     22.75 o 
   1  21  12        0.45       30.16     21.55 o 
   2  21  12       21.51       32.82     22.31 o 
   1   1  13       23.90       45.99     10.38 o 
   2   1  13       34.70       29.66      8.80 o 
   3   1  13     4990.54     5060.76     53.86 o 
   4   1  13      420.23      403.22     18.52 o 
   5   1  13     2456.41     2652.57     33.29 o 
   6   1  13      321.15      360.08     14.39 o 
   7   1  13      102.62      108.68      9.30 o 
   8   1  13       13.77       11.00     15.45 o 
   9   1  13        0.80       -3.27     15.33 o 
  10   1  13      458.37      467.75     25.81 o 
  11   1  13      658.71      631.01     29.30 o 
  12   1  13       24.88        1.62     51.93 o 
  13   1  13       51.68       83.44     15.07 o 
  14   1  13       33.27        1.31     29.80 o 
   0   2  13     2828.91     2695.35     59.41 o 
   1   2  13        1.16        1.72      9.10 o 
   2   2  13      541.23      548.01     16.71 o 
   3   2  13     1267.13     1296.16     24.57 o 
   4   2  13        1.83       10.21      8.53 o 
   5   2  13      609.30      582.52     15.10 o 
   6   2  13     1002.29     1037.15     22.03 o 
   7   2  13      121.14      153.49     10.73 o 
   8   2  13      334.39      323.40     20.52 o 
   9   2  13     3076.61     3295.90     61.07 o 
  10   2  13      344.32      347.69     28.12 o 
  11   2  13       45.72       88.95     32.77 o 
  12   2  13       60.32       57.86     31.32 o 
  13   2  13        0.09        9.29     20.93 o 
  14   2  13       35.44       10.81     15.58 o 
   1   3  13      410.49      397.58     17.05 o 
   2   3  13      877.02      947.36     32.63 o 
   3   3  13      464.62      454.38     14.63 o 
   4   3  13      811.23      800.81     19.03 o 
   5   3  13      446.78      467.76     15.30 o 
   6   3  13       62.70       72.69      8.79 o 
   7   3  13      317.58      308.28     14.56 o 
   8   3  13        1.24        1.96      8.35 o 
   9   3  13       41.93      -19.24     14.23 o 
  10   3  13       96.33      104.39     18.86 o 
  11   3  13      369.35      424.89     43.23 o 
  12   3  13       41.92       37.61     30.66 o 
  13   3  13      186.90      211.51     20.91 o 
  14   3  13      153.43      188.93     51.34 o 
   0   4  13        8.53        6.05     29.22 o 
   1   4  13      199.12      233.07     14.81 o 
   2   4  13      584.96      506.72     16.31 o 
   3   4  13      844.38      942.16     20.17 o 
   4   4  13       37.22       24.07      8.13 o 
   5   4  13      323.21      342.89     12.17 o 
   6   4  13       52.91       45.40      8.46 o 
   7   4  13     1284.54     1286.24     24.58 o 
   8   4  13      696.70      667.56     18.38 o 
   9   4  13        7.43      -19.88     13.25 o 
  10   4  13        0.86        4.78     13.23 o 
  11   4  13      438.17      453.69     63.31 o 
  12   4  13        7.40       21.76     23.82 o 
  13   4  13       57.17       77.99     25.41 o 
   1   5  13      755.52      752.54     21.54 o 
   2   5  13       77.86       64.92     10.09 o 
   3   5  13     3529.15     3465.83     42.58 o 
   4   5  13      148.16      149.27     10.35 o 
   5   5  13      373.04      349.87     12.55 o 
   6   5  13      295.79      338.33     16.03 o 
   7   5  13      823.02      844.54     23.64 o 
   8   5  13      342.67      322.82     21.29 o 
   9   5  13       86.90       78.66     16.29 o 
  10   5  13        6.16      -19.21     12.80 o 
  11   5  13       90.96      123.29     16.41 o 
  12   5  13        3.31        1.05     23.49 o 
  13   5  13       23.47       25.20     34.53 o 
   0   6  13      420.52      385.55     22.08 o 
   1   6  13      245.63      220.36     14.23 o 
   2   6  13      376.98      408.74     15.45 o 
   3   6  13        2.41      -13.04      8.69 o 
   4   6  13      117.62       92.68     10.06 o 
   5   6  13       83.08       85.29      9.50 o 
   6   6  13      839.89      795.52     19.27 o 
   7   6  13      327.43      310.60     18.73 o 
   8   6  13      384.89      362.71     18.83 o 
   9   6  13      910.05      889.19     36.53 o 
  10   6  13      245.89      250.16     20.11 o 
  11   6  13        8.93       -1.65     16.94 o 
  12   6  13        0.14        0.47     13.64 o 
  13   6  13        8.97      -14.86     34.35 o 
   1   7  13     1322.28     1298.09     27.69 o 
   2   7  13        0.50       -2.07      9.94 o 
   3   7  13      103.53       69.59     11.04 o 
   4   7  13      170.94      137.57     11.94 o 
   5   7  13      498.89      497.45     16.10 o 
   6   7  13      285.07      294.71     12.21 o 
   7   7  13      831.98      836.28     20.76 o 
   8   7  13        6.64       -0.16     12.18 o 
   9   7  13      233.92      222.45     16.28 o 
  10   7  13      143.59      126.03     21.75 o 
  11   7  13       52.61       58.84     16.08 o 
  12   7  13        1.76      -15.37     13.77 o 
  13   7  13      137.38      143.74     18.12 o 
   0   8  13     1062.08     1057.71     40.26 o 
   1   8  13      111.47       71.69     11.99 o 
   2   8  13       51.96       32.59     12.01 o 
   3   8  13        9.01       -4.41      9.79 o 
   4   8  13      105.86      149.42     12.57 o 
   5   8  13      100.22       91.06     10.98 o 
   6   8  13     1294.26     1221.25     24.67 o 
   7   8  13       27.98       19.18     12.35 o 
   8   8  13      116.25       90.61     15.93 o 
   9   8  13      751.52      789.90     27.16 o 
  10   8  13      148.52      152.47     14.60 o 
  11   8  13      144.03      168.41     20.34 o 
  12   8  13        7.97       29.04     19.56 o 
  13   8  13        4.24       -0.71     25.54 o 
   1   9  13      427.94      350.51     18.58 o 
   2   9  13      641.59      572.24     22.16 o 
   3   9  13      730.65      710.49     23.99 o 
   4   9  13       19.59        0.61      9.86 o 
   5   9  13      915.42      966.12     27.49 o 
   6   9  13      950.92     1011.80     26.67 o 
   7   9  13       22.62       -4.27     10.51 o 
   8   9  13        0.17       -2.48     14.07 o 
   9   9  13      426.28      448.35     23.60 o 
  10   9  13      482.72      490.88     24.88 o 
  11   9  13       45.91       77.05     18.47 o 
  12   9  13      161.05      207.46     21.99 o 
   0  10  13     1169.68     1081.65     43.22 o 
   1  10  13        5.67        2.20     12.75 o 
   2  10  13      798.96      880.61     29.80 o 
   3  10  13       81.38       47.94     15.08 o 
   4  10  13      333.62      344.43     23.35 o 
   5  10  13      494.13      473.95     20.72 o 
   6  10  13      773.57      757.51     31.68 o 
   7  10  13      249.33      214.22     16.80 o 
   8  10  13        0.37       -0.44     14.65 o 
   9  10  13       36.51       59.98     16.35 o 
  10  10  13      194.70      197.65     19.15 o 
  11  10  13       45.35       60.58     23.42 o 
  12  10  13       13.31       12.05     18.20 o 
   1  11  13        2.69        5.77     13.74 o 
   2  11  13       50.15       37.09     14.40 o 
   3  11  13       67.52       57.73     14.28 o 
   4  11  13       95.58       43.53     16.76 o 
   5  11  13       66.66       41.85     13.74 o 
   6  11  13      461.12      451.11     20.41 o 
   7  11  13       23.91       17.36     13.26 o 
   8  11  13       81.62       82.78     12.87 o 
   9  11  13       20.60       25.31     16.10 o 
  10  11  13        0.78        5.76     14.85 o 
  11  11  13        2.19        8.13     15.37 o 
  12  11  13      197.75      221.88     32.29 o 
   0  12  13      994.16      921.57     43.33 o 
   1  12  13     2427.45     2478.26     47.34 o 
   2  12  13       80.96       62.30     15.74 o 
   3  12  13      127.79      112.05     16.67 o 
   4  12  13      126.98       93.42     20.48 o 
   5  12  13        0.89      -11.39     14.80 o 
   6  12  13       43.00       35.46     13.74 o 
   7  12  13      106.04       89.64     16.24 o 
   8  12  13        0.01        3.02     14.08 o 
   9  12  13       92.22      109.25     19.35 o 
  10  12  13      174.63      131.87     19.52 o 
  11  12  13      114.37      144.81     19.71 o 
   1  13  13       16.75       16.33     15.07 o 
   2  13  13      328.35      284.19     25.40 o 
   3  13  13      422.92      376.01     22.51 o 
   4  13  13      130.99      170.84     17.85 o 
   5  13  13      895.13      958.12     39.40 o 
   6  13  13      279.03      290.93     21.72 o 
   7  13  13       23.37      -12.84     13.67 o 
   8  13  13       10.02       17.50     18.64 o 
   9  13  13      240.71      285.42     28.56 o 
  10  13  13       16.53       -5.79     24.64 o 
  11  13  13        4.47       -0.66     16.80 o 
   0  14  13      308.90      329.25     32.71 o 
   1  14  13        1.22       10.37     14.80 o 
   2  14  13      131.96      109.86     17.32 o 
   3  14  13       68.59       59.38     16.55 o 
   4  14  13      228.78      270.58     20.19 o 
   5  14  13      211.41      211.74     23.07 o 
   6  14  13       14.43       20.25     15.98 o 
   7  14  13       29.51       30.23     15.80 o 
   8  14  13        8.99        5.63     14.25 o 
   9  14  13        0.97       -2.59     18.13 o 
  10  14  13       16.35       -1.22     18.34 o 
   1  15  13       33.53      -11.03     13.87 o 
   2  15  13      233.64      277.32     21.11 o 
   3  15  13       17.51      -12.04     16.18 o 
   4  15  13       38.05      -23.74     15.83 o 
   5  15  13      180.25      204.28     21.43 o 
   6  15  13      182.83      188.30     24.23 o 
   7  15  13       39.01       50.05     20.30 o 
   8  15  13      133.09       99.94     18.91 o 
   9  15  13       23.01       34.58     19.98 o 
   0  16  13       26.06       41.87     23.08 o 
   1  16  13      177.30      214.64     25.47 o 
   2  16  13        3.07        6.12     14.52 o 
   3  16  13      102.04       82.24     17.31 o 
   4  16  13       91.50      105.08     20.24 o 
   5  16  13       15.53       -0.71     17.31 o 
   6  16  13      226.90      233.09     27.14 o 
   7  16  13       66.00       59.53     21.37 o 
   8  16  13       45.00       30.19     16.58 o 
   9  16  13        9.89       32.28     20.97 o 
   1  17  13        0.45       -8.47     15.48 o 
   2  17  13        0.01        7.06     15.59 o 
   3  17  13        0.11        3.48     16.97 o 
   4  17  13      699.57      745.79     42.00 o 
   5  17  13      375.29      409.07     28.04 o 
   6  17  13       39.45       53.68     22.00 o 
   7  17  13        1.30       -7.44     19.60 o 
   8  17  13        8.77       35.18     21.53 o 
   0  18  13       47.08       94.76     26.86 o 
   1  18  13      507.94      553.26     28.81 o 
   2  18  13        2.41       24.26     22.23 o 
   3  18  13      141.21      132.83     22.17 o 
   4  18  13       34.11       31.92     20.05 o 
   5  18  13       50.43       91.67     24.09 o 
   6  18  13       94.88       57.64     25.70 o 
   1  19  13       45.76      101.19     22.92 o 
   2  19  13        0.01       -9.69     18.33 o 
   3  19  13        0.36        5.52     19.39 o 
   4  19  13      230.36      263.73     26.40 o 
   5  19  13       80.14       90.37     24.92 o 
   0  20  13      689.10      752.41     54.11 o 
   1  20  13       89.30       94.62     23.64 o 
   2  20  13      497.14      516.77     33.40 o 
   3  20  13        0.34        4.08     20.23 o 
   0   0  14     2323.90     2585.63     74.11 o 
   1   0  14      440.08      419.97     32.30 o 
   2   0  14     3619.41     3662.68     57.27 o 
   3   0  14     1794.93     2068.18     45.92 o 
   4   0  14       24.32       37.35     13.58 o 
   5   0  14      222.10      257.13     19.07 o 
   6   0  14     2047.37     2022.48     43.84 o 
   7   0  14      399.13      406.11     39.20 o 
   8   0  14     1175.44      991.62     85.66 o 
   9   0  14      525.42      480.82     64.35 o 
  10   0  14      249.43      156.53     53.05 o 
  11   0  14      330.41      347.22     61.46 o 
  12   0  14      619.57      667.58     76.17 o 
  13   0  14       36.58       52.79     45.83 o 
   1   1  14        2.82       11.07     11.43 o 
   2   1  14      787.00      781.36     22.24 o 
   3   1  14     3331.55     3482.47     43.18 o 
   4   1  14      561.83      574.64     17.32 o 
   5   1  14      281.28      310.36     13.73 o 
   6   1  14      105.46       84.84      9.39 o 
   7   1  14      255.11      254.05     14.65 o 
   8   1  14     1528.90     1658.52     70.31 o 
   9   1  14      662.74      705.70     55.89 o 
  10   1  14     1359.36     1484.01     71.93 o 
  11   1  14      421.64      459.78     45.45 o 
  12   1  14      529.44      529.17     61.46 o 
  13   1  14      274.70      208.49     39.63 o 
   0   2  14     1321.09     1312.32     42.71 o 
   1   2  14       16.50       31.55     12.33 o 
   2   2  14       42.32       20.58     10.82 o 
   3   2  14     1694.56     1626.13     28.45 o 
   4   2  14      104.43      115.31     10.85 o 
   5   2  14      771.53      698.52     18.07 o 
   6   2  14      678.34      685.08     18.77 o 
   7   2  14       89.30       69.15     14.27 o 
   8   2  14     1265.48     1130.69     52.41 o 
   9   2  14      193.14      182.36     20.23 o 
  10   2  14        1.91      -16.06     16.02 o 
  11   2  14       38.67       31.00     16.98 o 
  12   2  14       13.60        0.33     19.88 o 
  13   2  14        4.97      -24.74     28.27 o 
   1   3  14      115.67      121.30     13.36 o 
   2   3  14      662.61      691.31     21.37 o 
   3   3  14     2105.52     2027.76     31.86 o 
   4   3  14        4.01        0.46      8.47 o 
   5   3  14      304.33      286.81     11.97 o 
   6   3  14      962.80     1032.21     21.02 o 
   7   3  14     1752.97     1809.96     27.98 o 
   8   3  14        0.14       -9.01     11.34 o 
   9   3  14       38.88       25.77     16.67 o 
  10   3  14      184.28      149.18     18.73 o 
  11   3  14      240.42      239.27     21.01 o 
  12   3  14        2.34      -20.87     14.89 o 
  13   3  14        2.65       27.26     31.97 o 
   0   4  14      830.30      772.64     34.58 o 
   1   4  14      148.60      141.93     13.90 o 
   2   4  14      191.89      184.58     15.30 o 
   3   4  14     2073.65     2095.58     32.39 o 
   4   4  14      929.97      993.01     20.77 o 
   5   4  14      793.37      881.20     19.20 o 
   6   4  14      443.35      389.32     14.14 o 
   7   4  14        4.81      -12.39      8.26 o 
   8   4  14     1069.99     1114.17     30.89 o 
   9   4  14        0.39      -21.47     14.31 o 
  10   4  14       25.67       19.39     27.82 o 
  11   4  14       59.59       30.91     15.45 o 
  12   4  14       15.66        8.56     15.09 o 
  13   4  14       14.93       50.59     31.81 o 
   1   5  14       85.04       92.31     13.20 o 
   2   5  14      188.41      244.57     15.00 o 
   3   5  14       91.89       85.07     13.21 o 
   4   5  14      386.95      377.17     14.20 o 
   5   5  14      112.60      105.14     10.08 o 
   6   5  14       19.56        4.03      7.52 o 
   7   5  14     2544.18     2702.83     40.22 o 
   8   5  14       79.31       97.13     13.91 o 
   9   5  14       21.07       -5.12     16.14 o 
  10   5  14       45.64       47.50     19.75 o 
  11   5  14        4.27       29.35     15.49 o 
  12   5  14       27.62        7.01     22.17 o 
  13   5  14       23.81       -1.10     19.57 o 
   0   6  14     2626.04     2548.72     61.31 o 
   1   6  14      655.09      626.27     22.34 o 
   2   6  14     1339.86     1377.44     29.27 o 
   3   6  14       52.63       39.03     10.46 o 
   4   6  14      373.88      308.87     15.92 o 
   5   6  14      837.54      876.48     20.08 o 
   6   6  14       47.21       22.92      9.09 o 
   7   6  14      350.59      299.91     11.74 o 
   8   6  14      421.01      365.57     19.58 o 
   9   6  14      107.92       78.97     13.03 o 
  10   6  14        8.08      -13.92     18.46 o 
  11   6  14       76.31       39.15     16.38 o 
  12   6  14      102.68       93.22     30.91 o 
  13   6  14      118.73      112.38     25.11 o 
   1   7  14      142.67      122.18     13.54 o 
   2   7  14       19.07       11.27     10.91 o 
   3   7  14      504.57      503.84     18.72 o 
   4   7  14       20.77       15.86     10.07 o 
   5   7  14       21.21       10.14      9.03 o 
   6   7  14       41.13       29.14     13.89 o 
   7   7  14      622.27      595.57     18.90 o 
   8   7  14        0.70      -11.63     12.63 o 
   9   7  14       33.25       39.12     13.09 o 
  10   7  14       11.03        2.52     15.97 o 
  11   7  14        0.25       10.09     15.59 o 
  12   7  14      120.83      113.21     19.08 o 
   0   8  14      497.62      456.40     25.56 o 
   1   8  14     1096.66     1084.28     27.22 o 
   2   8  14      842.63      881.37     25.55 o 
   3   8  14        0.28      -14.96      9.97 o 
   4   8  14      104.80       96.34     12.37 o 
   5   8  14     1252.13     1239.38     30.08 o 
   6   8  14       47.26       38.25     11.62 o 
   7   8  14      777.51      749.96     24.74 o 
   8   8  14        2.79      -19.20     12.80 o 
   9   8  14       19.51       -3.40     12.98 o 
  10   8  14      118.13       91.68     13.72 o 
  11   8  14        0.72        7.94     17.07 o 
  12   8  14       48.52       58.30     18.83 o 
   1   9  14       83.49       79.60     16.59 o 
   2   9  14        1.65        0.62     12.95 o 
   3   9  14     1690.69     1710.30     36.66 o 
   4   9  14      341.21      366.79     19.18 o 
   5   9  14      984.89      980.89     28.46 o 
   6   9  14      233.41      244.18     16.82 o 
   7   9  14      181.51      158.38     15.72 o 
   8   9  14       60.98       56.05     16.39 o 
   9   9  14      215.35      208.22     20.18 o 
  10   9  14       36.22       25.39     13.39 o 
  11   9  14        0.31        0.43     23.51 o 
  12   9  14        4.35        0.79     18.00 o 
   0  10  14     2740.44     2718.15     69.09 o 
   1  10  14     3202.73     2960.71     50.92 o 
   2  10  14      253.02      289.69     21.13 o 
   3  10  14        9.71       16.19     13.24 o 
   4  10  14     1443.94     1435.49     34.48 o 
   5  10  14     1310.42     1357.00     32.96 o 
   6  10  14       84.03       72.79     14.08 o 
   7  10  14        8.71        1.00     12.73 o 
   8  10  14      203.57      243.27     21.73 o 
   9  10  14       53.41       10.97     15.61 o 
  10  10  14        0.04        4.43     14.52 o 
  11  10  14      189.03      230.98     24.66 o 
   1  11  14     2123.14     1931.23     41.50 o 
   2  11  14       51.85       39.25     17.01 o 
   3  11  14        5.38       26.18     16.15 o 
   4  11  14       26.17       23.62     13.97 o 
   5  11  14     1221.66     1199.46     31.96 o 
   6  11  14      406.55      392.39     20.08 o 
   7  11  14       40.83       21.76     13.73 o 
   8  11  14       77.76       92.79     13.07 o 
   9  11  14       89.59       87.69     19.07 o 
  10  11  14        3.41      -12.46     15.15 o 
  11  11  14      126.91      200.26     27.30 o 
   0  12  14      461.97      371.65     32.78 o 
   1  12  14      489.77      522.40     30.66 o 
   2  12  14      721.14      716.67     27.45 o 
   3  12  14     2195.22     2178.91     45.11 o 
   4  12  14       79.16       78.45     18.40 o 
   5  12  14        2.83        6.48     13.45 o 
   6  12  14       16.59       27.11     13.91 o 
   7  12  14       50.40       38.83     14.46 o 
   8  12  14       33.70       60.19     13.79 o 
   9  12  14       26.91        7.37     17.48 o 
  10  12  14      187.66      194.16     31.12 o 
  11  12  14      289.06      336.11     24.26 o 
   1  13  14      309.92      305.54     20.98 o 
   2  13  14      162.29      131.99     18.35 o 
   3  13  14      132.97      100.90     17.11 o 
   4  13  14      341.79      321.14     35.28 o 
   5  13  14      371.80      426.26     25.10 o 
   6  13  14      448.36      412.09     24.04 o 
   7  13  14      286.61      306.73     20.98 o 
   8  13  14      212.60      199.23     22.54 o 
   9  13  14       34.66       31.15     19.35 o 
  10  13  14       32.50       79.53     33.75 o 
   0  14  14       10.91      -19.17     20.45 o 
   1  14  14        2.14       -0.63     14.80 o 
   2  14  14       10.97        8.22     14.29 o 
   3  14  14       49.63       25.87     23.09 o 
   4  14  14       66.31       30.81     16.85 o 
   5  14  14      131.64      116.42     24.33 o 
   6  14  14        1.68       23.87     15.63 o 
   7  14  14       92.84       94.64     17.28 o 
   8  14  14       81.49       66.26     16.31 o 
   9  14  14       64.33       71.46     20.65 o 
   1  15  14        1.29      -19.62     14.33 o 
   2  15  14       24.50       47.35     16.02 o 
   3  15  14      241.44      246.41     21.16 o 
   4  15  14       70.17       58.19     19.19 o 
   5  15  14        3.73       -3.22     16.87 o 
   6  15  14        0.63       -8.89     18.87 o 
   7  15  14        0.42        3.78     20.37 o 
   8  15  14       26.64       56.93     16.39 o 
   9  15  14        3.29       25.54     34.59 o 
   0  16  14       41.40       -9.85     30.33 o 
   1  16  14      265.23      238.00     21.43 o 
   2  16  14      157.55      172.76     20.11 o 
   3  16  14      151.16       93.17     20.30 o 
   4  16  14       88.90      117.64     20.86 o 
   5  16  14        1.07       20.41     18.26 o 
   6  16  14       54.23       57.13     25.49 o 
   7  16  14        2.52        0.95     15.98 o 
   8  16  14       26.88       13.55     16.22 o 
   1  17  14      160.27      141.20     21.68 o 
   2  17  14      228.31      232.17     22.27 o 
   3  17  14      137.38      124.27     28.37 o 
   4  17  14       50.42       16.21     27.24 o 
   5  17  14        4.49       14.05     21.24 o 
   6  17  14        3.17       26.36     21.77 o 
   7  17  14       11.68       31.55     22.31 o 
   0  18  14      127.11       67.46     28.74 o 
   1  18  14       49.82       25.56     18.48 o 
   2  18  14       17.85       37.96     20.00 o 
   3  18  14       71.55       77.16     21.34 o 
   4  18  14      192.90      187.80     24.57 o 
   5  18  14       74.48       63.19     28.89 o 
   6  18  14       51.24       58.16     23.75 o 
   1  19  14        2.07      -10.78     20.39 o 
   2  19  14        0.33       30.42     20.72 o 
   3  19  14        0.13       10.80     20.27 o 
   4  19  14       36.55       68.94     22.16 o 
   0  20  14      197.67      219.74     44.97 o 
   1   1  15      437.18      369.35     18.31 o 
   2   1  15       47.09       41.23     12.76 o 
   3   1  15       53.67       67.88     11.02 o 
   4   1  15      117.59      131.31     11.82 o 
   5   1  15      417.26      406.13     15.87 o 
   6   1  15       20.48       13.13      9.05 o 
   7   1  15        1.83      -10.03      6.69 o 
   8   1  15      341.62      384.22     43.24 o 
   9   1  15      432.69      439.62     65.27 o 
  10   1  15       18.92       38.06     31.15 o 
  11   1  15       22.77       31.60     32.55 o 
  12   1  15      103.30      105.95     37.51 o 
  13   1  15       71.13       38.63     35.63 o 
   0   2  15     4576.77     4959.51     93.42 o 
   1   2  15      149.49      144.86     14.58 o 
   2   2  15      481.27      459.13     20.06 o 
   3   2  15      213.87      238.98     14.10 o 
   4   2  15      478.42      519.31     17.35 o 
   5   2  15      326.92      385.72     14.68 o 
   6   2  15        0.03      -11.25      7.90 o 
   7   2  15      106.28       85.13      9.62 o 
   8   2  15      296.98      380.79     42.83 o 
   9   2  15       48.09       24.77     29.05 o 
  10   2  15       16.90      -11.91     20.62 o 
  11   2  15        1.48        1.18     17.54 o 
  12   2  15      258.14      282.94     55.15 o 
  13   2  15        1.39      -50.82     33.88 o 
   1   3  15       42.76       52.33     14.94 o 
   2   3  15      168.55      192.64     23.49 o 
   3   3  15        0.20      -11.49     12.04 o 
   4   3  15       19.25       -2.07     11.92 o 
   5   3  15      145.23      149.97     11.79 o 
   6   3  15      218.14      241.04     19.04 o 
   7   3  15      792.31      733.25     23.16 o 
   8   3  15      204.16      204.00     15.14 o 
   9   3  15       63.86       62.11     18.72 o 
  10   3  15      306.68      269.15     23.81 o 
  11   3  15      179.29      176.17     21.93 o 
  12   3  15       21.23       21.18     24.77 o 
  13   3  15        1.28        4.55     17.70 o 
   0   4  15        0.02      -16.95     15.82 o 
   1   4  15      448.26      388.62     19.04 o 
   2   4  15       19.10        9.83     16.21 o 
   3   4  15       18.96        9.63     11.16 o 
   4   4  15     1225.72     1326.69     24.62 o 
   5   4  15       15.39       -2.55      9.45 o 
   6   4  15      112.92      113.88     10.71 o 
   7   4  15      188.07      158.88     11.52 o 
   8   4  15        2.80       -4.47     11.85 o 
   9   4  15      962.43      964.29     36.42 o 
  10   4  15        0.26      -14.39     17.89 o 
  11   4  15       66.99       77.82     31.48 o 
  12   4  15      122.89      160.34     23.46 o 
  13   4  15        0.22      -24.38     16.26 o 
   1   5  15      156.54      160.97     20.17 o 
   2   5  15        0.01      -17.19     11.46 o 
   3   5  15      144.92      150.55     12.64 o 
   4   5  15      819.43      846.90     29.90 o 
   5   5  15        6.41        5.59      8.97 o 
   6   5  15        4.96      -14.77      9.85 o 
   7   5  15       92.45       84.32     11.26 o 
   8   5  15      140.06      132.14     19.73 o 
   9   5  15      351.86      363.61     27.11 o 
  10   5  15       77.96       53.93     17.81 o 
  11   5  15        2.63        3.28     16.11 o 
  12   5  15        0.01        9.69     17.16 o 
   0   6  15     1437.56     1630.35     51.80 o 
   1   6  15      199.29      183.25     16.60 o 
   2   6  15      159.09      157.10     14.90 o 
   3   6  15      163.75      143.20     13.09 o 
   4   6  15      279.65      266.82     14.73 o 
   5   6  15      352.94      419.84     18.06 o 
   6   6  15      328.07      316.89     17.46 o 
   7   6  15      949.92      956.05     24.66 o 
   8   6  15      120.75      100.27     15.21 o 
   9   6  15      155.02      139.24     15.00 o 
  10   6  15       75.20       65.61     18.58 o 
  11   6  15       55.09       59.91     18.54 o 
  12   6  15       96.46      141.91     20.30 o 
   1   7  15      653.22      699.01     24.13 o 
   2   7  15      498.68      480.97     19.98 o 
   3   7  15      609.23      610.93     21.74 o 
   4   7  15       49.72       18.31     11.88 o 
   5   7  15     1666.92     1653.60     32.82 o 
   6   7  15       71.46       76.30     12.91 o 
   7   7  15       16.24       -1.42     14.72 o 
   8   7  15       13.42       -6.83     12.97 o 
   9   7  15       85.82       64.53     14.49 o 
  10   7  15        1.86      -18.14     15.91 o 
  11   7  15        0.32      -12.34     16.60 o 
  12   7  15       24.65       34.08     18.26 o 
   0   8  15       10.13        1.49     16.17 o 
   1   8  15      560.53      527.60     21.39 o 
   2   8  15      406.59      323.66     18.06 o 
   3   8  15      149.41      121.38     14.89 o 
   4   8  15       21.10       -9.43     11.83 o 
   5   8  15      264.39      314.72     17.93 o 
   6   8  15       23.40       34.48     12.00 o 
   7   8  15     2045.84     2073.97     38.43 o 
   8   8  15      227.53      257.84     19.64 o 
   9   8  15      394.14      385.66     21.30 o 
  10   8  15        2.49      -22.95     17.12 o 
  11   8  15       57.88       50.05     19.91 o 
  12   8  15       24.89       34.53     18.70 o 
   1   9  15      585.67      563.31     22.47 o 
   2   9  15       11.16       20.63     13.42 o 
   3   9  15      202.77      220.11     16.67 o 
   4   9  15       64.23        4.02     13.14 o 
   5   9  15     1541.38     1575.16     39.04 o 
   6   9  15       56.16       61.75     16.24 o 
   7   9  15      282.20      291.02     19.74 o 
   8   9  15        0.04      -21.51     14.34 o 
   9   9  15      123.95      105.90     17.01 o 
  10   9  15        6.77      -10.49     13.04 o 
  11   9  15      105.11      119.39     22.09 o 
   0  10  15      286.69      273.73     29.37 o 
   1  10  15      827.08      821.24     30.27 o 
   2  10  15      310.95      307.69     20.28 o 
   3  10  15      233.47      253.55     19.27 o 
   4  10  15       55.78       36.31     14.89 o 
   5  10  15      430.53      380.46     20.73 o 
   6  10  15      298.05      313.19     18.96 o 
   7  10  15      200.26      194.85     20.04 o 
   8  10  15        6.34      -14.36      9.61 o 
   9  10  15      237.74      223.45     20.44 o 
  10  10  15      172.29      219.11     19.32 o 
  11  10  15        9.37       10.27     19.55 o 
   1  11  15      726.47      762.61     28.64 o 
   2  11  15      236.47      271.10     18.71 o 
   3  11  15      139.89      137.19     17.78 o 
   4  11  15      393.04      464.89     22.55 o 
   5  11  15      300.23      307.01     19.68 o 
   6  11  15       70.33       53.14     16.23 o 
   7  11  15      115.09      127.87     16.13 o 
   8  11  15        1.13       -2.52     11.17 o 
   9  11  15       19.79       20.22     17.33 o 
  10  11  15       16.66       29.15     16.44 o 
   0  12  15       62.52       92.85     24.62 o 
   1  12  15       69.41       63.64     16.33 o 
   2  12  15        0.59        1.41     14.98 o 
   3  12  15      369.55      335.79     21.09 o 
   4  12  15       76.96       59.21     16.21 o 
   5  12  15        3.98       -1.85     13.12 o 
   6  12  15       32.89       26.06     15.14 o 
   7  12  15       48.62       19.27     14.54 o 
   8  12  15      140.88      157.11     16.14 o 
   9  12  15       12.75        1.19     29.15 o 
  10  12  15       13.94       40.83     21.25 o 
   1  13  15      117.00       96.28     17.60 o 
   2  13  15      240.08      230.63     19.97 o 
   3  13  15        1.23        1.39     16.59 o 
   4  13  15      429.20      422.00     22.91 o 
   5  13  15       31.34       21.37     14.93 o 
   6  13  15       87.90       90.30     17.58 o 
   7  13  15        5.38       15.15     14.68 o 
   8  13  15      199.53      202.52     18.07 o 
   9  13  15      357.74      386.34     28.04 o 
   0  14  15      173.45      148.48     26.99 o 
   1  14  15      121.89      113.41     18.32 o 
   2  14  15        1.57      -21.37     14.25 o 
   3  14  15      450.52      545.30     26.65 o 
   4  14  15       69.17       55.85     18.60 o 
   5  14  15       16.13       -4.21     13.69 o 
   6  14  15        5.10      -22.63     15.08 o 
   7  14  15       12.88       23.33     21.88 o 
   8  14  15        0.79      -15.56     13.75 o 
   9  14  15       33.16       64.62     21.00 o 
   1  15  15       14.53      -21.66     14.44 o 
   2  15  15        1.08       -7.77     18.09 o 
   3  15  15       61.16        8.96     17.48 o 
   4  15  15        4.34        8.62     17.71 o 
   5  15  15       19.21       28.21     20.81 o 
   6  15  15       64.26       58.07     18.71 o 
   7  15  15       35.74       38.24     20.60 o 
   8  15  15        3.89        5.63     16.32 o 
   0  16  15      329.30      332.12     34.86 o 
   1  16  15       16.90        7.29     15.94 o 
   2  16  15        3.88      -27.04     18.03 o 
   3  16  15       71.09       60.57     20.20 o 
   4  16  15      504.55      579.64     31.72 o 
   5  16  15        6.53       21.11     21.46 o 
   6  16  15       20.61       16.05     17.65 o 
   7  16  15        1.70       -4.53     16.42 o 
   1  17  15       20.42      -24.18     16.12 o 
   2  17  15       21.42       48.83     20.47 o 
   3  17  15       51.22       50.13     20.16 o 
   4  17  15        0.27      -11.95     21.21 o 
   5  17  15      220.77      218.38     28.51 o 
   6  17  15      194.77      212.24     28.05 o 
   0  18  15        4.69        3.22     26.20 o 
   1  18  15       21.04       26.27     18.78 o 
   2  18  15      219.13      261.42     26.98 o 
   3  18  15       52.14       18.71     20.58 o 
   4  18  15       11.81      -21.76     21.19 o 
   1  19  15       10.14        2.69     21.07 o 
   2  19  15        2.37       26.75     21.67 o 
   0   0  16     1706.06     1559.57     82.01 o 
   1   0  16      731.57      787.13     43.31 o 
   2   0  16     2187.41     2410.78     74.09 o 
   3   0  16      211.40      242.23     30.02 o 
   4   0  16      582.93      523.37     28.44 o 
   5   0  16      940.72      937.10     44.49 o 
   6   0  16       45.47       63.03     20.25 o 
   7   0  16       13.04       67.49     42.54 o 
   8   0  16        3.28       50.42     43.20 o 
   9   0  16      736.66      785.84     78.02 o 
  10   0  16      230.93      293.49     60.41 o 
  11   0  16        0.85       56.99     48.98 o 
  12   0  16      135.28      225.07     58.04 o 
   1   1  16      153.22      165.87     16.03 o 
   2   1  16       33.61       24.59     13.27 o 
   3   1  16       12.24        0.38     11.62 o 
   4   1  16      213.54      203.34     14.66 o 
   5   1  16       49.28       31.19     13.75 o 
   6   1  16      246.22      256.23     17.10 o 
   7   1  16      671.79      621.88     24.63 o 
   8   1  16       69.97       54.05     48.45 o 
   9   1  16      294.58      270.58     41.70 o 
  10   1  16       47.69       20.01     34.36 o 
  11   1  16      112.92       90.06     35.75 o 
  12   1  16       54.58      -33.50     32.50 o 
   0   2  16        0.79       42.85     17.89 o 
   1   2  16      387.51      371.65     23.35 o 
   2   2  16     1045.79     1061.91     35.67 o 
   3   2  16      694.27      665.76     22.22 o 
   4   2  16       27.41       -4.39     10.27 o 
   5   2  16      373.75      365.13     18.79 o 
   6   2  16       29.05       27.64     12.43 o 
   7   2  16      315.96      322.54     17.17 o 
   8   2  16      735.00      747.83     35.55 o 
   9   2  16      137.07      100.18     34.33 o 
  10   2  16        0.49      -15.06     31.95 o 
  11   2  16        0.12      -12.41     31.46 o 
  12   2  16        4.39       22.69     34.31 o 
   1   3  16       79.93       47.14     13.58 o 
   2   3  16       20.20       -7.35     12.24 o 
   3   3  16        1.48      -14.11     11.66 o 
   4   3  16      156.23      196.83     13.70 o 
   5   3  16        6.39      -11.51     12.21 o 
   6   3  16        3.46        3.16     11.61 o 
   7   3  16       30.18       16.26     13.70 o 
   8   3  16        0.88       -3.70     12.59 o 
   9   3  16      158.53      131.35     21.56 o 
  10   3  16       86.17      107.01     54.22 o 
  11   3  16        6.87       -3.67     19.39 o 
  12   3  16       17.70       13.47     20.30 o 
   0   4  16      244.50      227.23     25.27 o 
   1   4  16      172.79      179.23     16.65 o 
   2   4  16        7.33       10.44     12.88 o 
   3   4  16     3066.83     3324.44     48.24 o 
   4   4  16        1.76       -3.11     12.47 o 
   5   4  16      435.51      443.48     20.39 o 
   6   4  16      479.91      539.51     19.79 o 
   7   4  16      353.50      334.23     15.77 o 
   8   4  16       46.49       25.05     12.49 o 
   9   4  16       22.70        6.96     17.69 o 
  10   4  16        8.31       29.68     21.66 o 
  11   4  16        2.04        0.85     25.59 o 
  12   4  16       45.82       45.54     20.74 o 
   1   5  16        0.04      -14.27     12.79 o 
   2   5  16      275.90      259.68     18.37 o 
   3   5  16      764.64      702.73     26.11 o 
   4   5  16      715.81      668.89     26.71 o 
   5   5  16      348.01      354.65     17.88 o 
   6   5  16       47.32       31.30     11.90 o 
   7   5  16        1.35      -15.02     10.01 o 
   8   5  16       41.23       57.02     14.85 o 
   9   5  16        6.64       -7.56     11.73 o 
  10   5  16        7.31        2.77     17.50 o 
  11   5  16      231.02      198.02     23.53 o 
  12   5  16       40.03       80.97     20.22 o 
   0   6  16      160.08      193.51     25.07 o 
   1   6  16     1663.51     1819.09     39.40 o 
   2   6  16        4.54       -2.59     13.07 o 
   3   6  16        0.04      -17.99     11.99 o 
   4   6  16      521.06      505.71     20.84 o 
   5   6  16      117.39      136.95     14.71 o 
   6   6  16      375.55      380.67     17.94 o 
   7   6  16        8.79      -11.26     11.00 o 
   8   6  16        4.97        4.88     13.18 o 
   9   6  16        2.86        6.32     12.72 o 
  10   6  16       48.84       52.33     19.42 o 
  11   6  16       27.48      -12.10     18.06 o 
  12   6  16       14.94        1.52     29.36 o 
   1   7  16       18.51       17.16     14.31 o 
   2   7  16      112.03       96.02     14.66 o 
   3   7  16     1248.32     1251.84     31.02 o 
   4   7  16      836.42      739.72     24.59 o 
   5   7  16       24.47      -14.72     12.27 o 
   6   7  16        0.02       -4.90     11.74 o 
   7   7  16       11.31       12.35     11.68 o 
   8   7  16      199.91      166.15     18.22 o 
   9   7  16        0.01       -3.35     15.24 o 
  10   7  16        4.67       -4.96     18.77 o 
  11   7  16        7.30       15.61     18.90 o 
   0   8  16     2168.17     2097.56     72.20 o 
   1   8  16       53.19       12.58     13.76 o 
   2   8  16       81.17       38.32     13.94 o 
   3   8  16       32.36        2.84     13.63 o 
   4   8  16       19.20       -6.21     13.08 o 
   5   8  16      146.21      160.16     15.99 o 
   6   8  16      342.22      329.08     18.11 o 
   7   8  16        0.73      -11.98     11.28 o 
   8   8  16      191.33      206.77     19.45 o 
   9   8  16       16.54       13.71     14.28 o 
  10   8  16        3.46      -10.32     23.56 o 
  11   8  16        0.69       18.41     19.30 o 
   1   9  16        0.20      -11.70     13.27 o 
   2   9  16     1365.88     1325.27     33.34 o 
   3   9  16      991.60     1018.25     29.65 o 
   4   9  16      731.85      728.26     25.05 o 
   5   9  16        7.28      -18.22     12.15 o 
   6   9  16        1.70      -18.75     12.50 o 
   7   9  16      214.99      251.75     17.29 o 
   8   9  16       21.98       -2.43     15.08 o 
   9   9  16       61.94       67.83     16.66 o 
  10   9  16        1.69        7.88     13.97 o 
  11   9  16        4.58      -14.85     19.64 o 
   0  10  16      499.00      481.89     29.75 o 
   1  10  16       12.20       13.68     13.93 o 
   2  10  16     1108.47     1093.06     30.93 o 
   3  10  16       49.10       28.97     14.61 o 
   4  10  16      458.08      438.20     21.33 o 
   5  10  16        1.09      -18.60     12.40 o 
   6  10  16       39.54       69.20     17.90 o 
   7  10  16        7.51      -10.71     12.68 o 
   8  10  16        1.12       20.85     16.21 o 
   9  10  16      172.75      176.49     19.81 o 
  10  10  16        0.68       -2.29     16.88 o 
   1  11  16       19.64       17.32     13.89 o 
   2  11  16      355.32      329.02     21.74 o 
   3  11  16        0.05      -19.04     13.52 o 
   4  11  16      231.56      180.72     18.23 o 
   5  11  16       11.47      -19.64     13.09 o 
   6  11  16        2.65      -11.66     14.50 o 
   7  11  16       21.22       27.11     14.22 o 
   8  11  16       10.75      -15.05     15.80 o 
   9  11  16       30.50       -3.68     16.66 o 
  10  11  16        4.16       13.48     30.89 o 
   0  12  16     2679.60     2661.46     73.47 o 
   1  12  16        2.80       15.95     15.48 o 
   2  12  16      209.85      222.05     21.36 o 
   3  12  16       54.70       50.70     16.89 o 
   4  12  16       94.17      103.35     16.96 o 
   5  12  16       63.96       44.36     15.56 o 
   6  12  16       88.98       69.59     17.24 o 
   7  12  16        4.42       22.58     14.75 o 
   8  12  16       32.31       37.50     19.67 o 
   9  12  16        0.00       -6.64     17.89 o 
   1  13  16        0.44       -5.60     15.41 o 
   2  13  16      450.06      401.91     34.30 o 
   3  13  16       25.78        3.83     15.05 o 
   4  13  16       38.03       48.57     18.60 o 
   5  13  16       32.16       -9.01     15.30 o 
   6  13  16        7.01       -1.65     15.45 o 
   7  13  16      250.14      249.44     21.14 o 
   8  13  16        9.27       30.91     20.42 o 
   9  13  16       95.22      120.20     28.33 o 
   0  14  16      365.89      421.75     35.50 o 
   1  14  16       14.57       12.55     15.86 o 
   2  14  16       13.22       15.30     16.20 o 
   3  14  16      246.33      191.71     22.68 o 
   4  14  16       17.98       20.05     15.94 o 
   5  14  16       43.85       26.70     17.31 o 
   6  14  16        7.90       24.94     17.07 o 
   7  14  16        3.19      -22.78     15.18 o 
   8  14  16       84.18       86.24     22.86 o 
   1  15  16        8.08        5.91     16.63 o 
   2  15  16        9.76      -21.14     19.25 o 
   3  15  16      116.24       63.52     28.16 o 
   4  15  16        2.08      -14.31     17.37 o 
   5  15  16        0.67       -3.10     16.69 o 
   6  15  16      208.77      170.26     25.31 o 
   7  15  16       19.18       15.62     16.89 o 
   0  16  16        0.05      -17.49     37.61 o 
   1  16  16      265.79      277.39     24.11 o 
   2  16  16        7.23        6.31     16.84 o 
   3  16  16      107.14      100.69     22.22 o 
   4  16  16        4.20      -22.98     17.78 o 
   5  16  16       77.84       58.90     23.48 o 
   6  16  16        3.75      -25.15     16.93 o 
   1  17  16       53.45       44.70     19.07 o 
   2  17  16       48.65       67.96     21.21 o 
   3  17  16        0.02        5.24     26.98 o 
   4  17  16       13.20       12.34     21.78 o 
   5  17  16        0.16        9.14     22.43 o 
   0  18  16        6.45       10.49     26.73 o 
   1  18  16       70.21       47.92     22.86 o 
   2  18  16        8.93      -10.27     19.59 o 
   1   1  17      291.20      260.26     18.96 o 
   2   1  17      512.48      491.17     22.50 o 
   3   1  17     2028.13     2011.33     45.01 o 
   4   1  17       40.12       34.06     15.17 o 
   5   1  17     1249.68     1306.55     35.33 o 
   6   1  17       61.53       24.52     13.60 o 
   7   1  17        8.80       -7.76     14.72 o 
   8   1  17       36.62       37.24     14.62 o 
   9   1  17      214.58      191.45     40.37 o 
  10   1  17       68.36       51.38     75.90 o 
  11   1  17       19.44       15.85     36.07 o 
  12   1  17       31.75        7.68     31.74 o 
   0   2  17       42.04       58.10     21.27 o 
   1   2  17      158.98      204.21     17.71 o 
   2   2  17      639.93      574.41     28.31 o 
   3   2  17       22.79      -14.95     13.87 o 
   4   2  17       11.02       11.42     13.37 o 
   5   2  17      311.15      349.16     19.63 o 
   6   2  17      249.33      236.73     18.34 o 
   7   2  17       16.73        6.87     11.41 o 
   8   2  17       18.94       39.27     20.36 o 
   9   2  17       78.80       30.37     33.62 o 
  10   2  17      449.24      394.62     47.82 o 
  11   2  17       77.69       25.11     35.04 o 
  12   2  17       59.84       40.83     36.47 o 
   1   3  17       53.00       53.32     14.83 o 
   2   3  17      511.86      504.21     23.27 o 
   3   3  17        3.94      -20.73     13.82 o 
   4   3  17     1322.59     1268.83     33.04 o 
   5   3  17       24.84        8.21     13.28 o 
   6   3  17      133.66      128.58     14.92 o 
   7   3  17      172.29      165.38     14.82 o 
   8   3  17      101.00      115.76     18.67 o 
   9   3  17       73.85       88.45     30.57 o 
  10   3  17       21.64        6.69     31.41 o 
  11   3  17      158.60      274.02     45.83 o 
   0   4  17      466.24      380.39     29.86 o 
   1   4  17      411.29      393.64     21.43 o 
   2   4  17      372.31      373.12     21.01 o 
   3   4  17        1.21       -8.82     14.22 o 
   4   4  17       17.14       36.52     15.27 o 
   5   4  17       85.55       78.10     19.24 o 
   6   4  17      481.62      501.67     28.26 o 
   7   4  17        0.00        3.20     11.00 o 
   8   4  17      158.81      177.36     17.82 o 
   9   4  17      526.27      546.86     41.50 o 
  10   4  17        2.45       14.51     24.54 o 
  11   4  17        0.01       36.68     21.96 o 
   1   5  17       33.23       20.34     14.30 o 
   2   5  17       27.84       30.77     14.53 o 
   3   5  17       67.00       72.41     16.11 o 
   4   5  17     2615.05     2640.00     48.25 o 
   5   5  17      689.62      713.44     26.60 o 
   6   5  17       25.15       -1.04     11.72 o 
   7   5  17      158.85      154.76     17.26 o 
   8   5  17      210.09      188.86     18.03 o 
   9   5  17       44.61       39.59     12.72 o 
  10   5  17        1.36       -7.18     21.64 o 
  11   5  17      239.21      272.56     32.81 o 
   0   6  17      159.56      166.97     24.86 o 
   1   6  17      640.97      679.16     26.23 o 
   2   6  17      805.97      709.97     27.10 o 
   3   6  17      535.84      514.21     24.14 o 
   4   6  17       36.98       31.47     14.05 o 
   5   6  17      863.76      851.79     26.48 o 
   6   6  17      416.33      365.86     21.12 o 
   7   6  17        0.87       -5.56     11.14 o 
   8   6  17      127.97      138.38     17.61 o 
   9   6  17      125.07      111.37     19.21 o 
  10   6  17       10.55       -1.07     19.63 o 
  11   6  17      151.98      127.31     23.52 o 
   1   7  17      173.32      159.07     18.29 o 
   2   7  17       67.23       53.42     16.30 o 
   3   7  17      599.91      583.35     23.78 o 
   4   7  17       57.88       48.01     14.67 o 
   5   7  17      182.79      120.72     15.70 o 
   6   7  17      144.25      163.77     16.50 o 
   7   7  17      248.88      270.22     16.71 o 
   8   7  17        5.93        5.58     14.92 o 
   9   7  17      163.34      178.18     17.88 o 
  10   7  17       29.14       10.94     19.57 o 
  11   7  17       54.15       66.36     23.05 o 
   0   8  17        0.28      -27.80     18.53 o 
   1   8  17      362.42      320.57     21.56 o 
   2   8  17      849.66      899.25     28.67 o 
   3   8  17     2283.33     2482.21     44.77 o 
   4   8  17       68.40       61.76     14.69 o 
   5   8  17       55.28       19.71     13.58 o 
   6   8  17      327.64      285.91     19.34 o 
   7   8  17        0.18        3.06     14.12 o 
   8   8  17      187.08      202.96     20.28 o 
   9   8  17       13.82        8.91     15.21 o 
  10   8  17       11.92      -19.70     18.38 o 
   1   9  17      360.76      400.73     21.49 o 
   2   9  17       66.44       66.54     15.79 o 
   3   9  17       40.22       24.92     15.19 o 
   4   9  17       28.19        3.45     13.64 o 
   5   9  17        6.07       13.98     13.24 o 
   6   9  17      372.41      392.88     21.82 o 
   7   9  17       78.22       50.25     19.55 o 
   8   9  17      148.44      170.26     20.26 o 
   9   9  17       37.97       24.10     16.18 o 
  10   9  17       41.91       70.89     27.71 o 
   0  10  17       52.60       83.14     24.72 o 
   1  10  17      639.54      612.38     24.47 o 
   2  10  17      949.42      911.22     29.51 o 
   3  10  17      246.29      215.04     18.30 o 
   4  10  17       18.38       -4.38     13.43 o 
   5  10  17      493.84      569.41     23.46 o 
   6  10  17       16.88        4.44     14.53 o 
   7  10  17       17.65       20.65     13.66 o 
   8  10  17        7.49       13.52     16.15 o 
   9  10  17        2.57       15.70     23.67 o 
  10  10  17       64.41       91.82     24.31 o 
   1  11  17       78.52       73.57     15.75 o 
   2  11  17       90.47       86.11     16.27 o 
   3  11  17      185.09      220.76     18.73 o 
   4  11  17       19.19       14.59     14.49 o 
   5  11  17       39.46       48.22     14.73 o 
   6  11  17        4.91       14.69     14.21 o 
   7  11  17        4.63        0.16     13.69 o 
   8  11  17        0.55        6.87     16.85 o 
   9  11  17        0.02       13.27     19.97 o 
   0  12  17      577.20      528.92     32.63 o 
   1  12  17      331.93      324.35     19.69 o 
   2  12  17        8.47       -9.64     13.75 o 
   3  12  17       83.68       71.70     17.02 o 
   4  12  17       24.07       34.83     16.08 o 
   5  12  17      352.52      268.15     22.74 o 
   6  12  17        2.21       -4.62     14.78 o 
   7  12  17       14.59       -5.50     14.48 o 
   8  12  17       62.58       55.42     19.69 o 
   1  13  17       91.40       88.67     16.93 o 
   2  13  17      147.47      179.91     20.43 o 
   3  13  17       36.46       30.04     16.53 o 
   4  13  17       27.07       44.31     16.69 o 
   5  13  17      105.97       97.76     19.23 o 
   6  13  17       18.47       -3.02     16.15 o 
   7  13  17       13.63       29.15     16.37 o 
   8  13  17       21.20       46.71     21.75 o 
   0  14  17      222.06      205.60     30.84 o 
   1  14  17      254.91      247.40     23.15 o 
   2  14  17      557.53      534.19     27.72 o 
   3  14  17      100.22       90.91     18.60 o 
   4  14  17      117.74      117.50     19.19 o 
   5  14  17        8.39       34.74     17.91 o 
   6  14  17      254.83      241.43     27.95 o 
   7  14  17      108.50       83.94     18.97 o 
   1  15  17      224.83      290.81     31.08 o 
   2  15  17       14.52       -7.37     22.13 o 
   3  15  17       12.10       -7.70     16.50 o 
   4  15  17        6.04      -18.25     17.18 o 
   5  15  17       45.92       25.41     18.76 o 
   6  15  17        1.72       23.20     17.78 o 
   0  16  17        0.55       55.93     27.21 o 
   1  16  17        3.07        0.54     21.19 o 
   2  16  17        4.36       -7.57     19.58 o 
   3  16  17       16.86        8.79     19.73 o 
   4  16  17       69.16       82.58     21.10 o 
   5  16  17       55.70       53.60     20.49 o 
   1  17  17       28.34       15.87     22.00 o 
   2  17  17        7.32       -4.78     20.43 o 
   3  17  17        4.93       -5.91     23.14 o 
   0   0  18      758.72      823.70     69.62 o 
   1   0  18      202.76      139.57     28.76 o 
   2   0  18      425.78      402.56     55.95 o 
   3   0  18     1284.44     1283.86     57.98 o 
   4   0  18     1081.12     1076.75     54.59 o 
   5   0  18      295.82      253.26     55.55 o 
   6   0  18       59.30       64.18     30.79 o 
   7   0  18       44.25       13.87     18.78 o 
   8   0  18      523.05      630.50     44.78 o 
   9   0  18      474.84      596.76     77.09 o 
  10   0  18      301.23      458.04     71.04 o 
  11   0  18       89.82      144.18     56.86 o 
   1   1  18      537.16      463.18     23.42 o 
   2   1  18       31.12       16.72     15.80 o 
   3   1  18      335.93      324.69     22.76 o 
   4   1  18        1.08      -18.04     15.26 o 
   5   1  18      121.45       84.44     18.08 o 
   6   1  18      358.59      380.47     28.02 o 
   7   1  18      907.43      942.87     33.68 o 
   8   1  18       49.49       63.81     16.87 o 
   9   1  18        5.83      -28.08     33.42 o 
  10   1  18       11.12       39.89     51.08 o 
  11   1  18        1.64       13.31     33.54 o 
   0   2  18      306.39      308.32     41.10 o 
   1   2  18      292.33      283.91     20.02 o 
   2   2  18      165.76      184.30     18.22 o 
   3   2  18      393.39      321.75     22.64 o 
   4   2  18        0.05      -20.13     13.42 o 
   5   2  18       86.14       56.47     17.12 o 
   6   2  18        2.85       -5.97     13.37 o 
   7   2  18        4.55        6.80     19.09 o 
   8   2  18       84.04      172.65     39.58 o 
   9   2  18       32.20       -5.04     41.36 o 
  10   2  18       14.10       -1.77     32.77 o 
  11   2  18       21.38      -15.36     34.26 o 
   1   3  18      670.83      602.35     25.30 o 
   2   3  18      118.15      138.52     17.48 o 
   3   3  18      163.31      151.00     18.47 o 
   4   3  18     1031.37     1044.54     31.98 o 
   5   3  18       46.02       22.58     14.64 o 
   6   3  18      507.93      554.08     35.33 o 
   7   3  18        9.26      -15.14     11.99 o 
   8   3  18       19.57        2.98     16.86 o 
   9   3  18       16.05      -31.80     30.54 o 
  10   3  18      282.80      408.62     54.56 o 
  11   3  18        2.21      -32.29     52.06 o 
   0   4  18      119.49      110.96     24.39 o 
   1   4  18      154.47      156.41     17.99 o 
   2   4  18      168.86      199.75     18.82 o 
   3   4  18       98.30       65.18     16.47 o 
   4   4  18      257.14      263.58     19.96 o 
   5   4  18      561.00      602.15     25.25 o 
   6   4  18      183.73      165.43     18.28 o 
   7   4  18        1.68       10.04     12.50 o 
   8   4  18      537.07      657.59     37.56 o 
   9   4  18       45.50       61.59     31.33 o 
  10   4  18       45.83      118.42     50.17 o 
  11   4  18       34.23       41.70     38.10 o 
   1   5  18      725.75      643.28     26.35 o 
   2   5  18        1.32      -21.39     14.32 o 
   3   5  18      344.33      414.95     34.88 o 
   4   5  18      250.62      298.67     24.01 o 
   5   5  18      301.15      252.29     19.53 o 
   6   5  18      194.43      186.79     20.77 o 
   7   5  18       40.73       35.10     19.33 o 
   8   5  18       61.59       45.26     16.65 o 
   9   5  18       30.34       34.23     21.40 o 
  10   5  18      403.70      477.62     32.63 o 
   0   6  18      903.05     1093.23     48.35 o 
   1   6  18      352.65      362.21     22.53 o 
   2   6  18       45.82       57.00     29.84 o 
   3   6  18        9.33       12.63     15.13 o 
   4   6  18        6.55       13.79     15.36 o 
   5   6  18       58.79       49.57     15.28 o 
   6   6  18        4.57       -8.14     13.14 o 
   7   6  18        5.79        1.18     11.98 o 
   8   6  18       26.43       48.25     16.31 o 
   9   6  18      370.82      418.94     27.71 o 
  10   6  18        9.24       16.45     20.02 o 
   1   7  18      239.12      276.06     21.22 o 
   2   7  18       20.03       18.10     15.83 o 
   3   7  18       59.83       65.11     16.88 o 
   4   7  18        4.55       -4.09     13.57 o 
   5   7  18       44.16       59.04     14.38 o 
   6   7  18      665.65      663.31     26.29 o 
   7   7  18      522.97      562.53     23.14 o 
   8   7  18      107.12       98.87     23.86 o 
   9   7  18       53.40       73.54     16.27 o 
  10   7  18      117.87      162.77     26.55 o 
   0   8  18       26.51       20.09     22.31 o 
   1   8  18       14.40       31.92     15.97 o 
   2   8  18        5.01        4.67     15.44 o 
   3   8  18      108.87       99.79     16.29 o 
   4   8  18      422.12      432.19     21.66 o 
   5   8  18        0.01       -3.18     13.27 o 
   6   8  18      352.65      342.70     21.01 o 
   7   8  18       23.60       19.38     13.14 o 
   8   8  18        0.97      -17.96     16.06 o 
   9   8  18       15.55       21.81     15.37 o 
  10   8  18       50.80       59.72     22.88 o 
   1   9  18      371.60      335.67     26.60 o 
   2   9  18        4.11       -7.96     14.07 o 
   3   9  18      207.62      242.34     19.14 o 
   4   9  18       10.05       -6.71     20.34 o 
   5   9  18       26.23       20.16     15.48 o 
   6   9  18      226.12      191.03     27.08 o 
   7   9  18      128.88      133.55     16.71 o 
   8   9  18      372.08      414.22     26.05 o 
   9   9  18       56.39       23.43     23.14 o 
   0  10  18       80.11       42.17     25.19 o 
   1  10  18      269.32      244.52     21.36 o 
   2  10  18        4.10       -0.33     15.98 o 
   3  10  18      114.48      133.79     17.66 o 
   4  10  18      134.62      152.09     17.72 o 
   5  10  18       67.93       36.13     16.33 o 
   6  10  18        3.42       -8.42     14.45 o 
   7  10  18        8.46       20.67     14.00 o 
   8  10  18      107.28      101.77     24.90 o 
   9  10  18        2.17      -18.35     15.93 o 
   1  11  18      107.45      132.78     17.97 o 
   2  11  18        0.48       -3.41     14.42 o 
   3  11  18       22.62       23.23     15.34 o 
   4  11  18       89.03       99.94     17.18 o 
   5  11  18      208.29      239.47     20.67 o 
   6  11  18      154.60      131.70     18.29 o 
   7  11  18      237.48      250.04     19.98 o 
   8  11  18        1.46       -3.66     17.19 o 
   0  12  18       49.04       52.66     22.20 o 
   1  12  18       43.84       81.09     17.03 o 
   2  12  18        7.95       -9.43     14.88 o 
   3  12  18      226.69      244.98     20.24 o 
   4  12  18        0.88      -23.01     15.34 o 
   5  12  18       46.80       60.15     17.61 o 
   6  12  18        0.22        0.79     15.36 o 
   7  12  18      172.63      176.25     19.47 o 
   1  13  18        8.91        9.89     17.21 o 
   2  13  18      304.90      278.03     21.44 o 
   3  13  18        7.43        4.27     17.95 o 
   4  13  18       40.97       38.08     17.16 o 
   5  13  18        3.65      -28.60     19.07 o 
   6  13  18      131.47      102.64     19.23 o 
   7  13  18      166.79      201.75     20.22 o 
   0  14  18     1659.75     1880.86     60.74 o 
   1  14  18      100.48      121.11     18.20 o 
   2  14  18       85.09      102.03     20.61 o 
   3  14  18       11.87        5.00     16.85 o 
   4  14  18        1.40       -0.31     18.55 o 
   5  14  18       71.93       93.97     20.63 o 
   6  14  18       24.73       23.94     18.40 o 
   1  15  18      137.67      148.49     20.49 o 
   2  15  18      206.92      223.27     23.31 o 
   3  15  18        1.55       -6.92     16.75 o 
   4  15  18       23.19       24.46     19.40 o 
   0  16  18       69.83       68.34     29.58 o 
   1  16  18       61.65       48.86     20.51 o 
   2  16  18        2.66      -15.27     17.86 o 
   3  16  18        3.11      -25.99     17.33 o 
   1   1  19       57.53       16.60     27.50 o 
   2   1  19      224.09      196.39     22.89 o 
   3   1  19      363.49      346.64     27.92 o 
   4   1  19      158.85      145.65     23.01 o 
   5   1  19       16.40        3.99     16.21 o 
   6   1  19       89.64       90.61     16.75 o 
   7   1  19      161.99      151.53     24.01 o 
   8   1  19        3.68        9.11     14.86 o 
   9   1  19      127.54      154.01     43.98 o 
  10   1  19        0.13       81.65     38.99 o 
   0   2  19        2.29      -23.87     20.56 o 
   1   2  19      215.68      216.78     19.70 o 
   2   2  19      138.18      127.47     19.57 o 
   3   2  19      449.35      406.32     23.12 o 
   4   2  19       43.41       11.81     17.53 o 
   5   2  19      506.58      578.64     27.48 o 
   6   2  19       18.89       24.48     14.99 o 
   7   2  19        0.20      -18.43     12.28 o 
   8   2  19       46.15       24.23     15.62 o 
   9   2  19       67.86       80.45     38.86 o 
  10   2  19      128.75      138.67     42.66 o 
   1   3  19       63.16       50.48     16.02 o 
   2   3  19      108.51       93.42     17.36 o 
   3   3  19      175.46      133.69     18.59 o 
   4   3  19       73.68       77.84     16.89 o 
   5   3  19      353.75      392.74     22.70 o 
   6   3  19      257.91      305.14     28.44 o 
   7   3  19        8.41      -11.75     12.28 o 
   8   3  19      175.15      138.39     19.53 o 
   9   3  19        1.57       -4.47     35.15 o 
  10   3  19        2.69      -57.88     39.13 o 
   0   4  19       99.13       85.83     24.06 o 
   1   4  19       76.58       75.47     16.50 o 
   2   4  19      148.76      147.11     18.61 o 
   3   4  19      263.35      260.23     24.89 o 
   4   4  19      385.21      436.49     23.78 o 
   5   4  19       72.45       70.62     16.78 o 
   6   4  19      648.84      690.72     31.11 o 
   7   4  19       33.55       31.50     13.55 o 
   8   4  19      147.30      117.04     20.18 o 
   9   4  19       20.51       22.30     29.89 o 
  10   4  19       10.01       18.68     36.05 o 
   1   5  19      387.48      367.68     22.83 o 
   2   5  19        8.18       17.87     15.71 o 
   3   5  19        1.74        1.19     16.00 o 
   4   5  19     1368.40     1548.45     39.30 o 
   5   5  19      381.02      320.99     23.98 o 
   6   5  19      113.06      141.36     20.27 o 
   7   5  19        7.45       19.77     13.45 o 
   8   5  19       71.48       82.40     31.61 o 
   9   5  19        0.33      -42.80     28.53 o 
  10   5  19      260.21      337.04     42.28 o 
   0   6  19      134.40      138.97     27.51 o 
   1   6  19      102.16      126.95     21.61 o 
   2   6  19        0.78        6.79     15.58 o 
   3   6  19     1166.76     1143.83     35.21 o 
   4   6  19      383.93      400.56     23.29 o 
   5   6  19       81.38       77.12     18.75 o 
   6   6  19        0.26        4.78     15.09 o 
   7   6  19      117.50      177.35     22.94 o 
   8   6  19       55.99      105.32     22.69 o 
   9   6  19       12.88       28.50     21.81 o 
   1   7  19       76.74       70.64     17.01 o 
   2   7  19      477.71      469.92     25.20 o 
   3   7  19      593.66      586.33     27.13 o 
   4   7  19       20.19       42.79     16.51 o 
   5   7  19        2.76      -22.87     15.25 o 
   6   7  19       20.90       22.87     14.50 o 
   7   7  19        0.99      -18.45     12.72 o 
   8   7  19       54.80       70.30     18.76 o 
   9   7  19       62.18       87.80     17.27 o 
   0   8  19     1348.08     1402.46     54.97 o 
   1   8  19      287.10      320.00     22.57 o 
   2   8  19       36.26       44.61     16.72 o 
   3   8  19        6.90       -5.09     15.44 o 
   4   8  19        2.14       -8.91     15.32 o 
   5   8  19        3.84       -1.49     14.88 o 
   6   8  19       47.87       36.22     15.37 o 
   7   8  19        1.88       -1.83     13.46 o 
   8   8  19      134.13       74.34     19.27 o 
   9   8  19       23.94       35.45     16.34 o 
   1   9  19       38.07       -0.83     15.80 o 
   2   9  19       34.07        6.50     16.02 o 
   3   9  19        8.09       24.60     16.43 o 
   4   9  19        2.26      -12.22     14.39 o 
   5   9  19      120.79       92.82     22.18 o 
   6   9  19       23.71       42.03     16.11 o 
   7   9  19       29.77       23.76     14.51 o 
   8   9  19       18.70        3.80     17.95 o 
   0  10  19       27.38       48.71     27.86 o 
   1  10  19       25.91       17.22     17.00 o 
   2  10  19      127.85      117.64     19.52 o 
   3  10  19       62.01       59.29     16.72 o 
   4  10  19      528.73      598.98     26.09 o 
   5  10  19       26.36       50.61     17.15 o 
   6  10  19      109.76      125.65     18.43 o 
   7  10  19       86.01       77.93     16.49 o 
   8  10  19      106.71      139.65     26.95 o 
   1  11  19        0.25        0.98     17.04 o 
   2  11  19       16.87       16.29     16.19 o 
   3  11  19        2.50       -7.60     14.97 o 
   4  11  19      244.24      247.70     22.07 o 
   5  11  19      184.63      238.73     29.95 o 
   6  11  19        0.66      -23.74     16.97 o 
   7  11  19      156.78      208.54     28.02 o 
   0  12  19      338.74      322.85     35.89 o 
   1  12  19      104.01      119.65     18.77 o 
   2  12  19       39.51       14.67     17.91 o 
   3  12  19       34.96       21.19     15.61 o 
   4  12  19       95.34      131.00     22.25 o 
   5  12  19        6.05       12.44     16.84 o 
   6  12  19        0.54      -23.64     15.76 o 
   1  13  19      117.95      130.39     20.06 o 
   2  13  19      316.05      329.02     23.05 o 
   3  13  19       62.55       55.06     19.26 o 
   4  13  19       38.91        9.51     17.09 o 
   5  13  19       28.67       11.97     17.03 o 
   0  14  19       97.78      162.00     34.12 o 
   1  14  19      184.14      149.36     20.61 o 
   2  14  19       34.69       41.56     17.82 o 
   3  14  19       19.75       23.05     16.89 o 
   4  14  19       47.58        2.98     18.49 o 
   1  15  19      154.20      176.60     21.10 o 
   2  15  19        9.31       -1.36     16.68 o 
   0   0  20        0.33       -6.04     35.71 o 
   1   0  20       70.33       77.07     28.42 o 
   2   0  20     1035.34     1197.01     60.73 o 
   3   0  20      205.50      181.33     33.60 o 
   4   0  20       24.89       24.73     25.33 o 
   5   0  20      115.79      127.61     33.22 o 
   6   0  20       95.71       91.84     25.00 o 
   7   0  20      143.81      172.07     29.74 o 
   8   0  20      108.55      -33.75     47.53 o 
   9   0  20       22.56      -65.39     43.59 o 
   1   1  20       54.48       30.90     19.73 o 
   2   1  20       28.94       -0.38     18.48 o 
   3   1  20       97.65       94.50     20.44 o 
   4   1  20        0.03       -3.06     25.65 o 
   5   1  20      114.89       96.47     19.87 o 
   6   1  20       89.00       68.68     17.05 o 
   7   1  20      245.39      270.44     29.42 o 
   8   1  20       17.86       29.66     35.65 o 
   9   1  20        1.68        4.48     37.23 o 
   0   2  20       63.33       82.05     24.83 o 
   1   2  20      286.46      276.03     21.51 o 
   2   2  20      223.90      188.13     23.85 o 
   3   2  20       48.49       52.56     23.67 o 
   4   2  20      103.69       74.25     18.74 o 
   5   2  20        2.38      -12.89     16.66 o 
   6   2  20       18.27       24.06     18.07 o 
   7   2  20       72.03       86.46     16.08 o 
   8   2  20        0.50       -3.68     15.44 o 
   9   2  20       21.98       28.41     35.69 o 
   1   3  20       29.72       11.71     15.33 o 
   2   3  20       36.95       35.62     16.75 o 
   3   3  20      110.49       87.02     18.08 o 
   4   3  20       66.96       53.07     17.11 o 
   5   3  20      108.18      111.42     19.89 o 
   6   3  20       96.42       85.11     17.21 o 
   7   3  20       10.87       -4.70     21.66 o 
   8   3  20        3.28       15.71     20.44 o 
   9   3  20       15.24      -22.37     71.82 o 
   0   4  20       90.05       72.59     25.11 o 
   1   4  20       28.41        9.97     15.75 o 
   2   4  20        0.24      -22.30     14.86 o 
   3   4  20        4.87      -18.48     14.81 o 
   4   4  20        0.78       32.23     16.16 o 
   5   4  20       74.59       77.44     17.90 o 
   6   4  20       46.27       66.55     20.52 o 
   7   4  20       17.13        3.04     13.29 o 
   8   4  20       44.12       59.32     21.08 o 
   9   4  20        5.15      -19.37     28.19 o 
   1   5  20       14.66       -1.78     15.42 o 
   2   5  20        6.66       14.28     15.73 o 
   3   5  20      124.81      156.57     19.48 o 
   4   5  20        1.96       14.45     15.83 o 
   5   5  20       43.35       61.86     18.16 o 
   6   5  20      163.15      165.08     19.86 o 
   7   5  20       68.76      104.00     16.67 o 
   8   5  20       28.13       30.91     18.79 o 
   9   5  20        0.45      -40.37     26.91 o 
   0   6  20      150.13       99.62     26.95 o 
   1   6  20       80.50       71.66     17.80 o 
   2   6  20      327.97      370.86     24.05 o 
   3   6  20      571.27      597.20     27.55 o 
   4   6  20       20.85       18.77     18.15 o 
   5   6  20       40.75       20.61     17.03 o 
   6   6  20        0.72       -8.48     15.51 o 
   7   6  20        1.02        9.26     14.75 o 
   8   6  20      139.75      135.11     30.38 o 
   1   7  20        8.17       21.93     16.59 o 
   2   7  20      370.17      470.03     29.81 o 
   3   7  20        9.23      -22.09     14.73 o 
   4   7  20        0.53      -20.02     17.44 o 
   5   7  20      296.45      308.39     24.10 o 
   6   7  20       71.31       79.86     23.50 o 
   7   7  20       26.67       10.42     15.04 o 
   8   7  20       47.51       73.96     30.31 o 
   0   8  20      266.13      252.46     30.92 o 
   1   8  20       36.61       38.08     17.37 o 
   2   8  20       92.63       48.44     17.73 o 
   3   8  20       14.94       -2.03     16.78 o 
   4   8  20      241.62      214.55     21.44 o 
   5   8  20       10.17       26.75     18.13 o 
   6   8  20      182.94      208.74     23.97 o 
   7   8  20        2.88      -11.57     13.68 o 
   8   8  20       23.33        8.21     22.16 o 
   1   9  20       63.33       67.38     19.15 o 
   2   9  20      106.20       76.73     19.07 o 
   3   9  20       13.24       -5.47     16.19 o 
   4   9  20      110.15      108.51     21.29 o 
   5   9  20       19.96        9.85     16.20 o 
   6   9  20       90.39      113.20     18.39 o 
   7   9  20      120.11       90.20     16.93 o 
   0  10  20      193.97      197.82     30.47 o 
   1  10  20        8.81        0.57     17.86 o 
   2  10  20      203.31      189.07     21.86 o 
   3  10  20       54.28       41.04     17.63 o 
   4  10  20        2.68      -15.04     15.65 o 
   5  10  20        4.39        2.61     16.49 o 
   6  10  20        0.48      -20.29     15.60 o 
   7  10  20       71.77       91.95     24.58 o 
   1  11  20      136.58      143.35     21.03 o 
   2  11  20       69.58       73.54     19.43 o 
   3  11  20      137.85      157.77     19.45 o 
   4  11  20        0.00      -10.58     25.61 o 
   5  11  20       46.97       36.20     17.97 o 
   6  11  20      144.74      145.14     20.49 o 
   0  12  20       68.61       42.56     26.94 o 
   1  12  20        7.38       -4.81     16.90 o 
   2  12  20       89.15      143.40     19.69 o 
   3  12  20        5.82      -11.47     16.14 o 
   4  12  20       79.34       95.22     20.13 o 
   5  12  20        5.33      -12.98     18.37 o 
   1  13  20       10.30      -14.75     17.88 o 
   2  13  20      210.29      266.10     22.96 o 
   3  13  20        0.09       18.79     18.19 o 
   4  13  20       14.54       -9.29     18.32 o 
   0  14  20      335.22      323.02     37.86 o 
   1  14  20        0.00        9.82     17.25 o 
   1   1  21       24.58        8.38     18.62 o 
   2   1  21       19.39       -3.59     18.25 o 
   3   1  21       14.67        7.71     19.31 o 
   4   1  21       19.27       -5.54     28.98 o 
   5   1  21       18.28       44.33     21.98 o 
   6   1  21       54.19       53.59     17.82 o 
   7   1  21       10.39       -2.61     13.91 o 
   8   1  21        0.69      -23.77     36.05 o 
   0   2  21      454.23      511.13     96.07 o 
   1   2  21       36.92       24.17     18.02 o 
   2   2  21        8.68        4.85     16.71 o 
   3   2  21        9.02       11.23     19.71 o 
   4   2  21       11.18        8.04     18.15 o 
   5   2  21        9.04       14.21     17.43 o 
   6   2  21        0.01      -22.95     15.30 o 
   7   2  21        2.59        5.03     14.12 o 
   8   2  21      190.17      218.60     47.46 o 
   1   3  21      105.65      116.78     19.57 o 
   2   3  21      206.07      231.80     21.72 o 
   3   3  21        0.08       -0.30     16.09 o 
   4   3  21        2.84      -31.18     20.79 o 
   5   3  21       21.98        7.27     16.86 o 
   6   3  21      139.59      163.23     20.14 o 
   7   3  21        8.97       10.47     19.86 o 
   8   3  21      129.30      160.05     27.92 o 
   0   4  21      102.56      159.44     28.59 o 
   1   4  21       91.08       70.24     17.98 o 
   2   4  21      123.32      135.62     19.52 o 
   3   4  21       19.95       19.64     17.80 o 
   4   4  21      176.14      221.47     29.01 o 
   5   4  21       38.33       46.61     18.43 o 
   6   4  21        6.76      -11.56     15.55 o 
   7   4  21       17.72       16.28     14.45 o 
   8   4  21       26.74        5.95     17.68 o 
   1   5  21       46.65       36.61     17.20 o 
   2   5  21       32.44       31.63     17.48 o 
   3   5  21        1.49       15.79     16.30 o 
   4   5  21       68.53       53.98     17.68 o 
   5   5  21       14.23       15.17     17.11 o 
   6   5  21       58.92       34.92     17.23 o 
   7   5  21        0.58        1.57     14.05 o 
   8   5  21        2.98       40.11     22.19 o 
   0   6  21       15.51       29.48     24.75 o 
   1   6  21        3.53       11.69     16.59 o 
   2   6  21       18.37        5.18     16.53 o 
   3   6  21       37.91       84.78     18.36 o 
   4   6  21       20.95       15.07     17.90 o 
   5   6  21      189.86      195.67     22.33 o 
   6   6  21        0.53        8.85     20.53 o 
   7   6  21       35.06       69.30     16.21 o 
   1   7  21        4.10       14.59     17.33 o 
   2   7  21        0.18      -13.76     16.45 o 
   3   7  21       21.02       12.57     16.17 o 
   4   7  21        1.66        3.23     17.82 o 
   5   7  21        6.48        7.17     17.33 o 
   6   7  21       12.02       -0.10     17.55 o 
   7   7  21       11.48        8.36     15.77 o 
   0   8  21       29.76        1.64     23.02 o 
   1   8  21        4.20       -6.54     16.32 o 
   2   8  21        2.94      -11.47     16.38 o 
   3   8  21       22.81       37.54     17.36 o 
   4   8  21        7.86       14.36     18.73 o 
   5   8  21        0.59       -7.44     20.26 o 
   6   8  21      107.84      119.12     20.69 o 
   1   9  21       47.86       61.89     18.43 o 
   2   9  21       12.44       37.03     18.08 o 
   3   9  21       15.53       18.76     17.25 o 
   4   9  21      187.15      188.06     24.16 o 
   5   9  21        0.00        0.31     18.39 o 
   6   9  21       86.84       94.11     20.69 o 
   0  10  21        3.93      -21.09     23.60 o 
   1  10  21       32.54       -8.85     16.65 o 
   2  10  21       16.56       -1.52     17.00 o 
   3  10  21        8.75        1.74     17.81 o 
   4  10  21       88.40       91.07     37.56 o 
   5  10  21      120.81       90.22     21.25 o 
   1  11  21        0.11      -11.50     16.86 o 
   2  11  21       21.04       -0.75     17.69 o 
   3  11  21        0.38        0.74     23.12 o 
   4  11  21      215.28      256.60     26.91 o 
   0  12  21        2.41      -17.52     26.18 o 
   1  12  21       14.20       45.12     19.20 o 
   2  12  21       53.24      100.35     21.28 o 
   3  12  21       93.12       99.73     23.65 o 
   0   0  22       23.09       64.47     45.69 o 
   1   0  22      336.33      337.49     40.95 o 
   2   0  22      141.94      152.92     34.38 o 
   3   0  22      148.86      196.12     95.86 o 
   4   0  22       26.32       52.28     54.36 o 
   5   0  22      182.79      237.83     34.92 o 
   6   0  22      352.54      407.09     50.23 o 
   7   0  22       31.59       21.55     23.34 o 
   1   1  22        6.49       -8.18     19.28 o 
   2   1  22       12.33      -27.85     18.57 o 
   3   1  22        4.06      -21.11     19.10 o 
   4   1  22      254.70      266.15     33.00 o 
   5   1  22        4.44      -14.00     17.48 o 
   6   1  22      436.32      520.37     41.84 o 
   7   1  22       23.63       31.75     15.70 o 
   0   2  22      336.78      383.75     42.66 o 
   1   2  22        6.38        2.83     19.32 o 
   2   2  22       50.97       52.24     21.01 o 
   3   2  22       40.27       32.58     27.33 o 
   4   2  22      127.11      144.78     24.12 o 
   5   2  22       63.96       52.81     20.10 o 
   6   2  22        0.06        7.10     17.49 o 
   7   2  22        3.50      -13.02     15.62 o 
   1   3  22      206.14      207.03     21.67 o 
   2   3  22      151.07      171.20     21.37 o 
   3   3  22       66.40       72.34     19.76 o 
   4   3  22      247.70      289.40     25.60 o 
   5   3  22       22.27       -6.22     19.18 o 
   6   3  22       17.54       26.94     18.79 o 
   7   3  22       90.78       73.94     23.98 o 
   0   4  22       84.56      137.19     54.74 o 
   1   4  22        5.55       44.37     18.10 o 
   2   4  22        1.38      -23.39     16.86 o 
   3   4  22        4.55      -24.18     16.12 o 
   4   4  22        0.04       16.08     18.39 o 
   5   4  22       87.64       20.22     18.41 o 
   6   4  22       19.50       16.55     17.17 o 
   7   4  22      167.86      153.37     19.21 o 
   1   5  22       20.76       26.99     17.40 o 
   2   5  22      228.91      231.52     24.76 o 
   3   5  22        3.26       -0.99     16.93 o 
   4   5  22       16.06       32.07     19.04 o 
   5   5  22        8.15       -8.59     25.98 o 
   6   5  22        0.02      -24.72     16.48 o 
   0   6  22      709.06      670.47     43.61 o 
   1   6  22      110.74      133.61     20.62 o 
   2   6  22       41.83       75.63     18.99 o 
   3   6  22      180.61      208.63     22.02 o 
   4   6  22       51.32       57.83     20.48 o 
   5   6  22       47.48       38.66     19.62 o 
   6   6  22       33.13       34.62     19.17 o 
   1   7  22       73.35      104.39     20.47 o 
   2   7  22      175.51      219.17     23.16 o 
   3   7  22       36.97       36.59     18.41 o 
   4   7  22       81.98       78.40     20.96 o 
   5   7  22      322.67      388.55     38.04 o 
   0   8  22       35.29       11.13     25.66 o 
   1   8  22      193.53      160.25     25.20 o 
   2   8  22        0.43       -1.11     17.20 o 
   3   8  22        1.38        5.86     17.99 o 
   4   8  22        0.16       29.49     19.68 o 
   5   8  22        7.28       -7.97     18.39 o 
   1   9  22       69.19       57.93     22.62 o 
   2   9  22       11.75       23.82     18.43 o 
   3   9  22        2.20      -27.97     18.65 o 
   4   9  22       76.46       76.17     22.59 o 
   0  10  22      134.00      191.84     32.32 o 
   1  10  22       48.44       71.14     20.33 o 
   2  10  22        9.00      -12.68     17.64 o 
   3  10  22        6.14       10.98     19.98 o 
   1   1  23       80.11       82.21     31.48 o 
   2   1  23       41.11       73.53     23.08 o 
   3   1  23       48.43       71.88     22.60 o 
   4   1  23      164.06      143.01     35.95 o 
   5   1  23        1.62       30.79     20.04 o 
   6   1  23       20.42       24.44     25.23 o 
   0   2  23       19.45       21.32     30.08 o 
   1   2  23       19.06        1.23     20.04 o 
   2   2  23        2.03      -14.92     23.82 o 
   3   2  23        0.90        1.87     23.03 o 
   4   2  23       70.14       81.45     23.04 o 
   5   2  23       18.69       40.75     20.95 o 
   1   3  23        0.10      -14.23     19.07 o 
   2   3  23        0.04      -31.35     30.96 o 
   3   3  23        6.61      -29.50     19.66 o 
   4   3  23       22.59       12.52     20.78 o 
   5   3  23       78.21       93.59     28.53 o 
   0   4  23       70.74       34.04     26.69 o 
   1   4  23        5.98       -7.67     17.43 o 
   2   4  23       22.76       -2.31     17.49 o 
   3   4  23        0.37        7.43     17.78 o 
   4   4  23      111.09      103.92     22.11 o 
   5   4  23       25.87       -0.91     19.18 o 
   1   5  23        9.57       20.18     18.37 o 
   2   5  23       21.39       30.54     18.37 o 
   3   5  23        0.94      -16.33     19.01 o 
   4   5  23      117.39       86.26     30.82 o 
   5   5  23      112.87       77.86     21.38 o 
   0   6  23        0.07      -28.51     23.77 o 
   1   6  23      288.07      263.42     24.23 o 
   2   6  23        0.61       27.68     19.00 o 
   3   6  23      309.32      379.74     29.12 o 
   4   6  23       40.85       65.16     22.12 o 
   1   7  23       14.07       30.35     18.38 o 
   2   7  23      183.64      235.41     23.98 o 
   3   7  23       34.09        0.45     20.21 o 
   0   8  23        0.11       16.21     25.22 o 
   1   8  23       14.23       10.11     18.83 o 
   2   8  23        4.09        7.36     17.87 o 
   0   0  24      255.65      271.83     59.22 o 
   1   0  24        4.06      -12.26     29.18 o 
   2   0  24       57.31       45.81     31.05 o 
   3   0  24       65.43       95.71     34.08 o 
   4   0  24        8.49      -14.55     29.26 o 
   1   1  24        7.91       -3.84     21.01 o 
   2   1  24       10.87       10.59     21.45 o 
   3   1  24        6.12       37.87     22.31 o 
   0   2  24        7.85       42.72     40.44 o 
   1   2  24        4.19       -4.41     20.74 o 
   2   2  24        1.34       17.75     22.21 o 
   3   2  24        5.72      -28.89     19.26 o 
   1   3  24        4.45      -25.48     20.41 o 
   2   3  24       10.65        9.10     21.27 o 
   3   3  24       37.49       52.45     22.99 o 
   0   4  24        1.95      -13.67     24.77 o 
   1   4  24       47.98       56.50     19.49 o 
   2   4  24        0.04      -27.38     18.65 o 
   1   5  24        1.51       -4.19     17.98 o 
   2   5  24       76.87       54.78     20.16 o 
                                                 
